# Supplementary material for: Efficacy and safety of cryoballoon pulmonary vein isolation for paroxysmal and persistent atrial fibrillation: A comparison with radiofrequency ablation
Source: PLoS One. 2022 Jul 27;17(7):e0265482. doi: 10.1371/journal.pone.0265482 (PMC9328506; doi:10.1371/journal.pone.0265482)
Supplement: S1 Raw data — (XLSX) [file pone.0265482.s004.xlsx]

## Sheet: Original data
Study_Number	Ablation_Type	Preveious_RFCA	Operator	Sex	BMI	Age	Age_Group	FU_Duration	AF_Type	PersAF_Dura	AF_Diagnosis	AF_Duration_Day	AF_Duration_Year	Recur	Recur_Early	Recur_Late	Recur_Early_ALL	Recur_Early_ALL_Late_ALL_day	Recur_Early_ALL_Late_ALL_month	Recur_Early_AF	Recur_Early_AF_Late_AF_day	Recur_Early_AF_Late_AF_month	Recur_Late_ALL	Recur_Late_ALL_Day	Recur_Late_ALL_Month	Recur_Late_AF	Recur_Late_AF_Day	Recur_Late_AF_Month	Redo_RFCA	Hospitalization	CHF	DM	HTN	Hyperthyroidism	Stroke	PAOD	CKD	HCMP	IHD	MI	PCI	CABG	Cardiac_surgery	CV_score	AAD	Propafenone	Flecainide	Sotalol	Amiodarone
1	1	0	1	0	25.4	37	0	793	0	0	2016-01-01	880	2.41096	1	0	1	0	272	9.06667	0	272	9.06667	1	272	9.06667	1	272	9.06667	0	0	0	0	1	0	0	0	0	0	0	0	0	0	0	1	1	0	1	0	0
2	1	0	1	0	25.7	39	0	93	0	0	2017-07-14	328	0.89863	0	0	0	0	93	3.1	0	93	3.1	0	93	3.1	0	93	3.1	0	0	0	0	1	0	0	0	0	0	0	0	0	0	0	1	0	0	0	0	0
3	1	0	1	0	26.1	39	0	302	0	0	2017-10-10	240	0.657534	0	0	0	0	302	10.0667	0	302	10.0667	0	302	10.0667	0	302	10.0667	0	0	0	0	0	0	0	0	0	0	0	0	0	0	0	0	1	1	0	0	0
4	1	0	0	0	21.6	52	0	750	1	0	2017-09-15	265	0.726027	0	0	0	0	750	25	0	750	25	0	750	25	0	750	25	0	0	0	0	1	0	0	0	0	0	0	0	0	0	0	1	1	0	0	0	1
5	1	0	0	0	23.6	69	1	774	1	0	2015-05-15	1119	3.06575	0	0	0	0	774	25.8	0	774	25.8	0	774	25.8	0	774	25.8	0	0	0	0	1	0	0	0	0	0	0	0	0	0	0	2	1	0	0	0	1
6	1	0	1	0	25.4	61	0	750	0	0	2018-02-22	139	0.380822	0	0	0	0	750	25	0	750	25	0	750	25	0	750	25	0	0	0	0	1	1	0	0	0	0	0	0	0	0	0	1	0	0	0	0	0
7	1	0	0	0	21.6	50	0	225	0	0	2012-08-10	2202	6.03288	1	1	0	1	87	2.9	1	87	2.9	0	225	7.5	0	225	7.5	0	0	0	0	0	0	0	0	0	0	0	0	0	0	0	0	0	0	0	0	0
8	1	0	0	0	34.4	68	1	325	1	1	2012-05-09	2337	6.40274	0	0	0	0	325	10.8333	0	325	10.8333	0	325	10.8333	0	325	10.8333	0	0	0	1	1	0	0	0	0	0	0	0	0	0	0	3	0	0	0	0	0
9	1	0	0	0	33.2	48	0	774	0	0	2012-05-09	2339	6.40822	0	0	0	0	774	25.8	0	774	25.8	0	774	25.8	0	774	25.8	0	0	0	0	1	0	0	0	0	0	0	0	0	0	0	1	1	0	0	1	1
10	1	0	0	1	23.5	68	1	685	0	0	2014-08-12	1514	4.14795	0	0	0	0	685	22.8333	0	685	22.8333	0	685	22.8333	0	685	22.8333	0	0	0	0	1	0	0	0	0	0	0	0	0	0	0	1	1	1	0	0	0
11	1	0	0	0	25.3	62	0	790	0	0	2018-08-23	42	0.115068	1	2	5	1	1	0.0333333	0	250	8.33333	1	250	8.33333	1	250	8.33333	1	0	0	0	0	0	0	0	0	1	0	0	0	0	0	1	1	0	0	0	1
12	1	0	0	0	27.2	58	0	736	0	0	2015-08-15	1165	3.19178	1	0	1	0	443	14.7667	0	443	14.7667	1	443	14.7667	1	443	14.7667	0	0	0	0	1	0	0	0	0	0	0	0	0	0	0	1	1	1	0	0	0
13	1	0	1	0	22.4	53	0	365	0	0	2014-04-01	1667	4.56712	0	0	0	0	365	12.1667	0	365	12.1667	0	365	12.1667	0	365	12.1667	0	0	0	1	1	0	0	0	0	0	0	0	0	0	0	2	1	0	1	0	0
14	1	0	0	0	23.3	62	0	790	1	0	2016-04-04	934	2.5589	0	0	0	0	790	26.3333	0	790	26.3333	0	790	26.3333	0	790	26.3333	0	0	0	0	1	0	0	0	0	0	0	0	0	0	0	3	1	0	0	1	0
15	1	0	1	0	36.4	45	0	692	1	0	2016-11-21	709	1.94247	1	1	1	1	78	2.6	1	78	2.6	1	190	6.33333	1	190	6.33333	0	0	0	1	1	0	0	0	0	0	0	0	0	0	0	2	1	1	1	0	0
16	1	0	0	0	22.7	47	0	552	0	0	2017-05-27	530	1.45205	0	0	0	0	552	18.4	0	552	18.4	0	552	18.4	0	552	18.4	0	0	0	0	0	0	0	0	0	0	0	0	0	0	0	0	0	0	0	0	0
17	1	0	1	0	23.4	64	0	561	0	0	2017-03-18	606	1.66027	0	0	0	0	561	18.7	0	561	18.7	0	561	18.7	0	561	18.7	0	0	0	0	1	0	0	0	0	0	0	0	0	0	0	1	1	1	0	0	0
18	1	0	0	0	26.1	53	0	646	0	0	2013-03-04	2082	5.70411	0	0	0	0	646	21.5333	0	646	21.5333	0	646	21.5333	0	646	21.5333	0	0	0	0	0	0	0	0	0	0	0	0	0	0	0	0	1	0	0	0	0
19	1	0	0	0	26.4	63	0	470	0	0	2014-12-12	1439	3.94247	0	0	0	0	470	15.6667	0	470	15.6667	0	470	15.6667	0	470	15.6667	0	0	0	0	0	0	0	0	0	0	0	0	0	0	0	0	1	0	0	0	0
20	1	0	1	0	25.7	54	0	499	0	0	2017-11-27	366	1.00274	0	0	0	0	499	16.6333	0	499	16.6333	0	499	16.6333	0	499	16.6333	0	0	0	0	0	0	0	0	0	0	0	0	0	0	0	0	1	0	1	0	0
21	1	0	0	0	23.1	51	0	715	1	0	2017-06-01	546	1.49589	1	1	1	1	29	0.966667	1	29	0.966667	1	99	3.3	1	99	3.3	1	0	0	0	0	1	0	0	0	0	0	0	0	0	0	0	1	0	1	0	0
22	1	0	0	0	28.4	64	0	750	1	0	2018-02-27	275	0.753425	0	0	0	0	750	25	0	750	25	0	750	25	0	750	25	0	0	0	0	0	0	0	0	0	0	0	0	0	0	0	0	1	0	0	0	0
23	1	0	1	1	24.28	63	0	685	0	0	2016-04-25	954	2.6137	0	0	0	0	685	22.8333	0	685	22.8333	0	685	22.8333	0	685	22.8333	0	0	0	0	0	0	0	0	0	0	0	0	0	0	0	0	1	0	1	0	0
24	1	0	0	0	23.1	64	0	288	0	0	2016-01-05	1066	2.92055	0	0	0	0	288	9.6	0	288	9.6	0	288	9.6	0	288	9.6	0	0	0	0	0	0	1	0	0	0	0	0	0	0	0	2	0	0	0	0	0
25	1	0	0	0	25.2	62	0	608	0	0	2011-11-10	2583	7.07671	0	0	0	0	608	20.2667	0	608	20.2667	0	608	20.2667	0	608	20.2667	0	0	0	1	0	0	0	0	0	0	0	0	0	0	0	1	1	0	0	0	0
26	1	0	1	0	23	50	0	219	0	0	2012-01-01	2537	6.95068	1	4	4	1	77	2.56667	1	77	2.56667	1	126	4.2	1	126	4.2	1	0	0	0	0	0	0	0	0	0	0	0	0	0	0	0	1	1	0	0	0
27	1	0	0	1	24.9	60	0	484	0	0	2015-12-07	1102	3.01918	0	0	0	0	484	16.1333	0	484	16.1333	0	484	16.1333	0	484	16.1333	0	0	0	0	1	0	0	0	0	0	0	0	0	0	0	2	0	0	0	0	0
28	1	0	0	0	35.3	40	0	729	0	0	2017-03-01	652	1.7863	1	0	1	0	630	21	0	630	21	1	630	21	1	630	21	1	0	1	0	1	0	0	0	0	0	0	0	0	0	0	2	1	0	0	0	0
29	1	0	1	0	20.7	59	0	617	0	0	2017-09-01	502	1.37534	0	0	0	0	617	20.5667	0	617	20.5667	0	617	20.5667	0	617	20.5667	0	0	0	0	0	0	0	0	0	0	0	0	0	0	0	0	1	0	0	0	0
30	1	0	0	1	30.2	62	0	578	0	0	2018-02-21	330	0.90411	1	0	1	0	221	7.36667	0	221	7.36667	1	221	7.36667	1	221	7.36667	0	0	0	0	1	0	0	0	0	0	0	0	0	0	0	2	1	0	0	0	0
31	1	0	0	0	22.4	61	0	573	0	0	2012-04-16	2472	6.7726	0	0	0	0	573	19.1	0	573	19.1	0	573	19.1	0	573	19.1	0	0	0	0	1	0	0	0	0	0	0	0	0	0	0	1	1	0	0	0	0
32	1	0	0	0	22.4	73	1	510	0	0	2015-08-31	1242	3.40274	1	1	0	1	84	2.8	1	84	2.8	0	510	17	0	510	17	0	0	0	0	1	1	0	0	0	0	0	0	0	0	0	0	1	0	0	0	1
33	1	0	0	0	29.2	45	0	533	0	0	2016-08-11	917	2.51233	0	0	0	0	533	17.7667	0	533	17.7667	0	533	17.7667	0	533	17.7667	0	0	0	0	0	0	0	0	0	0	0	0	0	0	0	0	1	0	0	0	0
34	1	0	0	1	25.6	64	0	524	0	0	2012-03-05	2537	6.95068	0	0	0	0	524	17.4667	0	524	17.4667	0	524	17.4667	0	524	17.4667	0	0	0	0	0	1	0	0	0	0	0	0	0	0	0	1	1	0	0	0	0
35	1	0	0	1	29.5	63	0	682	0	0	2016-08-24	905	2.47945	1	0	1	0	356	11.8667	0	356	11.8667	1	356	11.8667	1	356	11.8667	0	0	0	0	0	0	0	0	0	0	0	0	0	0	0	1	1	0	0	0	0
36	1	0	1	0	25.2	53	0	270	0	0	2018-04-01	320	0.876712	0	0	0	0	270	9	0	270	9	0	270	9	0	270	9	0	0	0	0	0	0	0	0	0	0	0	0	0	0	0	1	1	0	1	0	0
37	1	0	1	0	22.2	54	0	557	0	0	2004-05-01	5403	14.8027	0	0	0	0	557	18.5667	0	557	18.5667	0	557	18.5667	0	557	18.5667	0	0	0	0	1	0	0	0	0	0	0	0	0	0	0	1	1	1	0	0	0
38	1	0	0	0	29.5	48	0	537	1	0	2018-08-31	168	0.460274	0	0	0	0	537	17.9	0	537	17.9	0	537	17.9	0	537	17.9	0	0	0	0	1	0	0	0	0	0	0	0	0	0	0	1	1	0	0	0	1
39	1	0	0	0	25.8	73	1	111	0	0	2018-02-01	383	1.04932	1	1	0	1	30	1	1	30	1	0	111	3.7	0	111	3.7	0	0	1	1	1	0	0	0	0	0	0	0	0	0	0	4	1	0	0	0	1
40	1	0	1	0	25.4	48	0	583	0	0	2018-09-01	172	0.471233	0	0	0	0	583	19.4333	0	583	19.4333	0	583	19.4333	0	583	19.4333	0	0	0	0	1	0	0	0	0	0	0	0	0	0	0	1	0	0	0	0	0
41	1	0	0	0	26.6	57	0	548	0	0	2011-04-27	2857	7.8274	1	1	0	1	25	0.833333	1	25	0.833333	0	548	18.2667	0	548	18.2667	0	0	0	0	0	0	0	0	0	0	0	0	0	0	0	0	1	1	0	0	0
42	1	0	0	1	26.6	68	1	407	0	0	2017-09-08	536	1.46849	0	0	0	0	407	13.5667	0	407	13.5667	0	407	13.5667	0	407	13.5667	0	0	0	0	1	0	0	0	0	0	0	0	0	0	0	3	1	0	0	0	0
43	1	0	1	0	23.5	55	0	647	0	0	2017-06-01	643	1.76164	0	0	0	0	647	21.5667	0	647	21.5667	0	647	21.5667	0	647	21.5667	0	0	0	0	0	0	2	0	0	0	0	0	0	0	0	2	1	1	0	0	0
44	1	0	0	0	23.3	65	1	622	0	0	2013-05-21	2116	5.79726	1	0	1	0	615	20.5	0	615	20.5	1	615	20.5	1	615	20.5	0	0	0	0	0	0	0	0	0	0	0	0	0	0	0	1	1	1	0	0	0
45	1	0	0	1	28	66	1	426	1	0	2017-08-16	575	1.57534	0	0	0	0	426	14.2	0	426	14.2	0	426	14.2	0	426	14.2	0	0	1	0	1	0	0	0	0	0	0	0	0	0	0	4	0	0	0	0	0
46	1	0	0	0	23.6	66	1	648	0	0	2013-11-11	1956	5.3589	0	0	0	0	648	21.6	0	648	21.6	0	648	21.6	0	648	21.6	0	0	0	1	1	0	0	0	0	0	0	0	0	0	0	3	0	0	0	0	0
47	1	0	0	0	23.5	61	0	482	1	0	2018-11-07	134	0.367123	1	1	1	1	32	1.06667	1	32	1.06667	1	97	3.23333	1	97	3.23333	0	0	0	0	1	0	0	0	0	0	0	0	0	0	0	1	1	0	0	0	1
48	1	0	0	0	25.3	54	0	398	1	0	2018-10-24	148	0.405479	1	1	1	1	28	0.933333	1	28	0.933333	1	97	3.23333	1	97	3.23333	1	0	0	0	0	0	0	0	0	0	0	0	0	0	0	0	1	1	0	0	1
49	1	0	0	0	23.3	51	0	472	0	0	2018-08-01	237	0.649315	0	0	0	0	472	15.7333	0	472	15.7333	0	472	15.7333	0	472	15.7333	0	0	0	0	0	0	0	0	0	0	0	0	0	0	0	0	0	0	0	0	0
50	1	0	0	0	23.8	71	1	137	0	0	2018-02-05	416	1.13973	0	0	0	0	137	4.56667	0	137	4.56667	0	137	4.56667	0	137	4.56667	0	0	0	1	0	0	0	0	0	0	0	1	1	0	0	3	1	0	0	0	1
51	1	0	0	0	27.2	49	0	585	1	0	2018-10-22	157	0.430137	0	0	0	0	585	19.5	0	585	19.5	0	585	19.5	0	585	19.5	0	0	0	0	1	0	1	0	0	0	0	0	0	0	0	3	1	0	0	0	0
52	1	0	0	0	24.2	38	0	472	1	0	2017-07-20	621	1.70137	1	0	1	0	241	8.03333	0	241	8.03333	1	241	8.03333	1	241	8.03333	0	0	0	0	0	1	0	0	0	0	0	0	0	0	0	0	1	0	0	0	0
53	1	0	0	1	22.9	53	0	503	0	0	2016-08-22	955	2.61644	0	0	0	0	503	16.7667	0	503	16.7667	0	503	16.7667	0	503	16.7667	0	0	0	0	0	1	0	0	0	0	0	0	0	0	0	1	1	1	0	0	0
54	1	0	0	0	25.1	55	0	491	0	0	2013-10-14	1998	5.47397	0	0	0	0	491	16.3667	0	491	16.3667	0	491	16.3667	0	491	16.3667	0	0	0	1	0	0	0	0	0	0	0	0	0	0	0	1	1	1	0	0	0
55	1	0	0	0	20.3	73	1	346	0	0	2015-05-03	1437	3.93699	0	0	0	0	346	11.5333	0	346	11.5333	0	346	11.5333	0	346	11.5333	0	1	0	0	0	0	0	0	0	0	0	0	0	0	0	1	1	0	0	0	1
56	1	0	0	0	24	55	0	568	1	1	2018-05-04	342	0.936986	1	2	0	1	1	0.0333333	0	568	18.9333	0	568	18.9333	0	568	18.9333	0	0	0	0	0	0	0	0	0	0	0	0	0	0	0	0	1	0	0	0	1
57	1	0	0	0	24.3	58	0	501	1	0	2016-03-01	1136	3.11233	1	1	1	1	29	0.966667	1	29	0.966667	1	95	3.16667	1	95	3.16667	1	0	0	0	1	0	0	0	0	0	0	0	0	0	0	1	1	0	0	0	1
58	1	0	0	1	34.4	51	0	561	1	1	2017-05-20	703	1.92603	1	1	1	1	34	1.13333	1	34	1.13333	1	104	3.46667	1	104	3.46667	1	0	0	0	0	0	0	0	0	0	0	0	0	0	0	1	1	0	0	0	1
59	1	0	0	0	22.2	60	0	585	1	0	2017-12-01	510	1.39726	1	1	1	1	18	0.6	1	18	0.6	1	207	6.9	1	207	6.9	0	0	0	0	0	0	0	0	0	0	0	0	0	0	0	0	1	0	0	0	0
60	1	0	0	0	25.5	48	0	549	0	0	2016-10-26	923	2.52877	0	0	0	0	549	18.3	0	549	18.3	0	549	18.3	0	549	18.3	0	0	0	0	0	0	0	0	0	0	0	0	0	0	0	0	1	0	1	0	0
61	1	0	1	1	27.4	62	0	531	1	0	2014-10-14	1667	4.56712	0	0	0	0	531	17.7	0	531	17.7	0	531	17.7	0	531	17.7	0	0	0	0	0	0	1	0	0	0	0	0	0	0	0	3	0	0	0	0	0
62	1	0	0	0	29.9	41	0	447	0	0	2017-06-24	684	1.87397	0	0	0	0	447	14.9	0	447	14.9	0	447	14.9	0	447	14.9	0	0	0	0	0	0	0	0	0	0	0	0	0	0	0	0	1	0	0	1	0
63	1	0	0	1	22.3	66	1	479	0	0	2018-10-01	225	0.616438	0	0	0	0	479	15.9667	0	479	15.9667	0	479	15.9667	0	479	15.9667	0	0	0	0	0	0	0	0	0	0	0	0	0	0	0	2	1	0	0	0	0
64	1	0	0	0	24.7	52	0	221	0	0	2018-12-04	163	0.446575	0	0	0	0	221	7.36667	0	221	7.36667	0	221	7.36667	0	221	7.36667	0	0	0	0	1	0	0	0	0	0	0	0	0	0	0	1	1	0	0	0	0
65	1	0	0	0	26.17	58	0	165	1	0	2016-05-01	1110	3.0411	1	1	0	1	15	0.5	1	15	0.5	0	165	5.5	0	165	5.5	0	0	0	0	1	0	0	0	0	0	0	0	0	0	0	1	1	0	0	0	1
66	1	0	0	1	25	65	1	466	0	0	2016-01-01	1231	3.3726	1	1	0	1	1	0.0333333	1	1	0.0333333	0	466	15.5333	0	466	15.5333	0	0	0	0	0	0	0	0	0	0	0	0	0	0	0	2	1	0	0	0	1
67	1	0	0	0	26.5	57	0	477	0	0	2016-06-01	1084	2.96986	1	1	1	1	1	0.0333333	1	1	0.0333333	1	203	6.76667	1	203	6.76667	1	0	0	0	0	0	0	0	0	0	0	0	0	0	0	0	1	0	0	0	0
68	1	0	0	0	27.3	60	0	298	0	0	2018-12-21	153	0.419178	1	1	1	1	6	0.2	1	6	0.2	1	193	6.43333	1	193	6.43333	0	0	0	0	0	1	0	0	0	0	0	0	0	0	0	0	1	1	0	0	0
69	1	0	0	0	21.9	65	1	211	0	0	2017-02-16	833	2.28219	0	0	0	0	211	7.03333	0	211	7.03333	0	211	7.03333	0	211	7.03333	0	0	0	0	0	0	0	0	0	0	0	0	0	0	0	1	0	0	0	0	0
70	1	0	0	0	24.2	38	0	391	0	0	2015-01-01	1610	4.41096	1	1	0	1	43	1.43333	1	43	1.43333	0	391	13.0333	0	391	13.0333	0	0	0	0	0	0	0	0	0	0	0	0	0	0	0	0	1	1	0	0	0
71	1	0	0	0	27.9	51	0	556	1	1	2017-01-01	884	2.42192	1	0	1	0	115	3.83333	0	115	3.83333	1	115	3.83333	1	115	3.83333	0	0	0	0	0	0	0	0	0	0	0	0	0	0	0	0	1	0	0	1	0
72	1	0	0	0	25.3	41	0	398	1	1	2017-12-16	542	1.48493	0	0	0	0	398	13.2667	0	398	13.2667	0	398	13.2667	0	398	13.2667	0	0	0	0	0	0	0	0	0	0	0	0	0	0	0	0	1	0	0	0	1
73	1	0	0	0	26.83	44	0	522	0	0	2016-11-01	954	2.6137	0	0	0	0	522	17.4	0	522	17.4	0	522	17.4	0	522	17.4	0	0	0	0	1	0	0	0	0	0	0	0	0	0	0	0	1	0	0	0	0
74	1	0	0	1	22.27	59	0	419	0	0	2019-02-01	132	0.361644	0	0	0	0	419	13.9667	0	419	13.9667	0	419	13.9667	0	419	13.9667	0	0	0	0	1	0	0	0	0	0	0	0	0	0	0	2	1	0	0	0	1
75	1	0	0	0	22.8	70	1	102	1	1	2017-12-23	537	1.47123	1	1	1	1	29	0.966667	1	29	0.966667	1	102	3.4	1	102	3.4	0	0	0	0	0	0	0	0	1	0	0	0	0	0	0	1	1	0	0	0	1
76	1	0	0	1	28.64	57	0	539	0	0	2012-07-07	2539	6.95616	1	2	2	1	1	0.0333333	0	539	17.9667	1	202	6.73333	0	539	17.9667	0	1	0	0	1	0	0	0	0	1	0	0	0	0	0	2	1	0	0	0	1
77	1	0	0	1	25.13	63	0	426	0	0	2013-12-01	2034	5.5726	1	0	1	0	258	8.6	0	258	8.6	1	258	8.6	1	258	8.6	0	0	0	0	1	0	0	0	0	0	0	0	0	0	0	2	1	0	0	0	0
78	1	0	0	0	28.3	53	0	134	0	0	2008-01-17	4184	11.463	0	0	0	0	134	4.46667	0	134	4.46667	0	134	4.46667	0	134	4.46667	0	0	0	0	1	0	0	0	0	0	0	0	0	0	0	1	1	0	0	0	0
79	1	0	1	0	27.16	45	0	436	0	0	2017-10-19	622	1.70411	1	0	1	0	155	5.16667	0	155	5.16667	1	155	5.16667	1	155	5.16667	1	0	0	0	1	0	0	0	0	0	0	0	0	0	0	1	1	1	0	0	0
80	1	0	0	0	22.86	40	0	391	0	0	2019-04-15	80	0.219178	0	0	0	0	391	13.0333	0	391	13.0333	0	391	13.0333	0	391	13.0333	0	0	0	0	0	0	0	0	0	0	0	0	0	0	0	0	0	0	0	0	0
81	1	0	0	0	25.6	68	1	384	1	0	2014-07-01	1834	5.02466	1	1	0	1	31	1.03333	1	31	1.03333	0	384	12.8	0	384	12.8	0	0	0	0	1	0	1	0	0	1	0	0	0	0	0	4	1	0	0	0	1
82	1	0	0	0	21.4	30	0	449	0	0	2013-11-27	2052	5.62192	0	0	0	0	449	14.9667	0	449	14.9667	0	449	14.9667	0	449	14.9667	0	0	0	0	0	0	0	0	0	0	0	0	0	0	0	0	0	0	0	0	0
83	1	0	0	0	24.11	56	0	27	1	1	2016-12-19	934	2.5589	0	0	0	0	27	0.9	0	27	0.9	0	27	0.9	0	27	0.9	0	0	0	0	0	0	0	0	0	0	0	0	0	0	0	0	1	0	0	0	0
84	1	0	0	0	23.71	68	1	407	0	0	2017-03-15	848	2.32329	0	0	0	0	407	13.5667	0	407	13.5667	0	407	13.5667	0	407	13.5667	0	0	0	1	1	0	0	0	0	0	0	0	0	0	0	3	1	0	0	0	1
85	1	0	0	1	22.84	69	1	400	1	0	2012-08-01	2540	6.9589	0	0	0	0	400	13.3333	0	400	13.3333	0	400	13.3333	0	400	13.3333	0	0	0	0	1	0	0	0	0	0	0	0	0	0	0	3	1	0	0	0	0
86	1	0	1	1	22.81	51	0	365	0	0	2018-01-01	562	1.53973	0	0	0	0	365	12.1667	0	365	12.1667	0	365	12.1667	0	365	12.1667	0	0	0	0	1	0	0	0	0	0	0	0	0	0	0	2	1	0	1	0	0
87	1	0	0	1	32.85	65	1	113	0	0	2018-11-10	250	0.684932	0	0	0	0	113	3.76667	0	113	3.76667	0	113	3.76667	0	113	3.76667	0	0	0	0	0	0	0	0	0	0	0	0	0	0	0	1	1	0	0	0	0
88	1	0	0	1	29.35	64	0	370	0	0	2016-02-18	1246	3.4137	0	0	0	0	370	12.3333	0	370	12.3333	0	370	12.3333	0	370	12.3333	0	0	0	0	1	0	0	0	0	0	0	0	0	0	0	2	1	0	0	1	0
89	1	0	1	0	27.06	53	0	365	0	0	2016-08-03	1083	2.96712	0	0	0	0	365	12.1667	0	365	12.1667	0	365	12.1667	0	365	12.1667	0	0	0	0	0	0	0	0	0	0	0	0	0	0	0	0	0	0	0	0	0
90	1	0	0	0	30.8	54	0	386	1	0	2016-10-04	1022	2.8	1	1	4	1	1	0.0333333	1	1	0.0333333	1	237	7.9	1	237	7.9	1	0	0	0	1	0	0	0	0	0	0	0	0	0	0	2	1	1	0	0	0
91	1	0	0	0	22.94	70	1	449	0	0	2017-04-28	830	2.27397	0	0	0	0	449	14.9667	0	449	14.9667	0	449	14.9667	0	449	14.9667	0	0	1	0	1	0	0	0	0	0	0	0	0	0	0	4	1	1	0	0	0
92	1	0	0	0	27.6	57	0	494	0	0	2018-01-15	570	1.56164	1	0	1	0	109	3.63333	0	109	3.63333	1	109	3.63333	1	109	3.63333	0	0	0	0	0	0	0	0	0	0	0	0	0	0	0	0	1	0	0	0	1
93	1	0	0	0	23.59	62	0	449	0	0	2019-01-25	195	0.534247	0	0	0	0	449	14.9667	0	449	14.9667	0	449	14.9667	0	449	14.9667	0	0	0	0	0	0	0	0	0	0	0	0	0	0	0	0	1	0	0	0	0
94	1	0	0	0	26.95	60	0	438	0	0	2018-02-05	549	1.50411	0	0	0	0	438	14.6	0	438	14.6	0	438	14.6	0	438	14.6	0	0	0	0	0	0	0	0	0	0	0	0	0	0	0	0	1	0	0	0	1
95	1	0	0	0	26.4	56	0	374	0	0	2017-07-01	773	2.11781	0	0	0	0	374	12.4667	0	374	12.4667	0	374	12.4667	0	374	12.4667	0	0	0	0	1	0	0	0	0	0	0	0	0	0	0	1	1	0	0	0	1
96	1	0	0	1	28.43	80	2	468	0	0	2019-07-06	38	0.10411	0	0	0	0	468	15.6	0	468	15.6	0	468	15.6	0	468	15.6	0	0	1	0	1	0	0	0	0	0	0	0	0	0	0	4	1	0	0	0	0
97	1	0	0	0	20.82	65	1	454	1	0	2013-06-27	2245	6.15068	1	0	1	0	162	5.4	0	162	5.4	1	162	5.4	1	162	5.4	0	0	0	0	0	0	1	0	0	1	0	0	0	0	0	2	1	0	0	0	1
98	1	0	0	0	21.47	65	1	428	0	0	2012-05-07	2663	7.29589	1	0	1	0	105	3.5	0	105	3.5	1	105	3.5	1	105	3.5	0	0	0	0	0	0	1	0	0	0	1	0	0	0	0	3	1	0	0	0	0
99	1	0	0	0	27.29	75	2	227	0	0	2018-01-03	601	1.64658	0	0	0	0	227	7.56667	0	227	7.56667	0	227	7.56667	0	227	7.56667	0	0	0	0	0	0	0	0	0	0	0	0	0	0	0	2	1	0	0	0	1
100	1	0	0	0	27.27	62	0	372	0	0	2018-04-09	505	1.38356	0	0	0	0	372	12.4	0	372	12.4	0	372	12.4	0	372	12.4	0	0	0	0	0	0	0	0	0	0	0	0	0	0	0	0	0	0	0	0	0
101	1	0	0	1	22.89	63	0	391	0	0	2013-09-26 10:10:36	2182	5.97808	0	0	0	0	391	13.0333	0	391	13.0333	0	391	13.0333	0	391	13.0333	0	0	0	0	0	0	0	0	0	0	0	0	0	0	0	1	0	0	0	0	0
102	1	0	0	0	22.87	70	1	428	1	0	2014-10-06 13:36:33	1807	4.95068	1	0	1	0	113	3.76667	0	113	3.76667	1	113	3.76667	1	113	3.76667	0	0	0	0	0	0	0	0	0	0	0	0	0	0	0	1	1	0	0	0	1
103	1	0	0	0	25.84	56	0	139	0	0	2018-04-01	536	1.46849	0	0	0	0	139	4.63333	0	139	4.63333	0	139	4.63333	0	139	4.63333	0	0	0	0	0	0	0	0	0	0	0	0	0	0	0	0	1	0	0	0	0
104	1	0	0	0	24.22	65	1	445	1	0	2013-09-30 09:12:14	2180	5.9726	0	0	0	0	445	14.8333	0	445	14.8333	0	445	14.8333	0	445	14.8333	0	0	0	0	1	0	0	0	0	0	0	0	0	0	0	2	1	0	0	0	0
105	1	0	0	1	22.5	70	1	396	0	0	2019-07-01	80	0.219178	0	0	0	0	396	13.2	0	396	13.2	0	396	13.2	0	396	13.2	0	0	0	0	1	0	0	0	0	0	0	0	0	0	0	3	0	0	0	0	0
106	1	0	0	0	24.07	66	1	442	0	0	2015-11-01	1425	3.90411	0	0	0	0	442	14.7333	0	442	14.7333	0	442	14.7333	0	442	14.7333	0	0	0	0	1	0	0	0	0	0	0	0	0	0	0	2	1	0	0	0	0
107	1	0	0	0	22.73	67	1	263	0	0	2015-02-15	1684	4.6137	0	0	0	0	263	8.76667	0	263	8.76667	0	263	8.76667	0	263	8.76667	0	0	0	0	0	0	0	0	0	0	1	1	1	0	0	2	1	0	0	0	0
108	1	0	0	1	28.07	44	0	29	0	0	2016-08-22 11:19:04	1135	3.10959	0	0	0	0	29	0.966667	0	29	0.966667	0	29	0.966667	0	29	0.966667	0	0	0	0	0	1	0	0	0	0	0	0	0	0	0	1	1	0	0	0	0
109	1	0	0	0	23.63	58	0	127	0	0	2017-12-08	669	1.83288	0	0	0	0	127	4.23333	0	127	4.23333	0	127	4.23333	0	127	4.23333	0	0	0	0	0	0	0	0	0	0	0	0	0	0	0	0	0	0	0	0	0
110	1	0	0	1	33.01	45	0	395	0	0	2012-06-08 09:39:05	2678	7.33699	0	0	0	0	395	13.1667	0	395	13.1667	0	395	13.1667	0	395	13.1667	0	0	0	1	1	0	0	0	0	0	0	0	0	0	0	3	1	0	0	0	0
111	1	0	0	0	26.37	65	1	295	0	0	2018-06-21	481	1.31781	0	0	0	0	295	9.83333	0	295	9.83333	0	295	9.83333	0	295	9.83333	0	0	0	1	1	0	0	0	0	0	0	0	0	0	0	3	0	0	0	0	0
112	1	0	0	0	24.86	53	0	190	1	1	2011-07-19 10:22:36	3010	8.24658	1	1	1	1	31	1.03333	1	31	1.03333	1	92	3.06667	1	92	3.06667	0	0	0	0	0	0	0	0	0	0	0	0	0	0	0	0	1	0	0	0	1
113	1	0	0	0	24.73	44	0	202	0	0	2019-04-01	199	0.545205	0	0	0	0	202	6.73333	0	202	6.73333	0	202	6.73333	0	202	6.73333	0	0	0	0	0	0	0	0	0	0	0	0	0	0	0	0	1	0	0	0	0
114	1	0	0	0	27.39	55	0	298	0	0	2016-10-25 14:12:11	1099	3.01096	1	1	1	1	73	2.43333	1	73	2.43333	1	191	6.36667	1	191	6.36667	0	0	0	0	0	0	0	0	0	0	0	0	0	0	0	0	1	1	0	0	0
115	1	0	0	0	32.28	52	0	291	0	0	2016-09-23 11:03:02	1133	3.10411	0	0	0	0	291	9.7	0	291	9.7	0	291	9.7	0	291	9.7	0	0	1	0	1	0	0	0	0	0	0	0	0	0	0	2	1	0	0	0	1
116	1	0	0	0	24.35	55	0	419	0	0	2018-07-01	487	1.33425	1	1	0	1	83	2.76667	1	83	2.76667	0	419	13.9667	0	419	13.9667	0	0	0	0	1	0	0	0	0	0	0	0	0	0	0	1	1	0	0	0	0
117	1	0	1	0	23.65	52	0	276	1	0	2018-11-01	368	1.00822	0	0	0	0	276	9.2	0	276	9.2	0	276	9.2	0	276	9.2	0	0	0	0	0	0	0	0	0	0	0	0	0	0	0	0	1	0	1	0	0
118	1	0	0	1	22.73	71	1	419	0	0	2017-06-07	881	2.4137	1	0	1	0	353	11.7667	0	353	11.7667	1	353	11.7667	1	353	11.7667	0	0	0	0	1	0	0	0	0	0	0	0	0	0	0	3	0	0	0	0	0
119	1	0	0	1	21.63	55	0	295	0	0	2015-11-18 08:33:06	1448	3.96712	0	0	0	0	295	9.83333	0	295	9.83333	0	295	9.83333	0	295	9.83333	0	0	0	0	0	0	0	0	0	0	0	0	0	0	0	1	1	0	0	0	0
120	1	0	0	0	27.49	42	0	405	1	0	2016-07-18 09:34:37	1207	3.30685	0	0	0	0	405	13.5	0	405	13.5	0	405	13.5	0	405	13.5	0	0	0	0	0	0	0	0	0	0	0	0	0	0	0	0	1	0	0	0	0
121	1	0	0	0	25.9	52	0	134	1	1	2018-03-30	587	1.60822	0	0	0	0	134	4.46667	0	134	4.46667	0	134	4.46667	0	134	4.46667	0	0	0	0	0	0	0	0	0	0	0	0	0	0	0	0	1	0	0	0	0
122	1	0	0	0	25.14	69	1	358	1	0	2018-07-01	499	1.36712	0	0	0	0	358	11.9333	0	358	11.9333	0	358	11.9333	0	358	11.9333	0	0	0	0	1	0	0	0	0	0	0	0	0	0	0	2	0	0	0	0	0
123	1	0	0	0	23.67	60	0	353	0	0	2018-03-07	615	1.68493	0	0	0	0	353	11.7667	0	353	11.7667	0	353	11.7667	0	353	11.7667	0	0	0	0	0	0	0	0	0	0	0	0	0	0	0	0	1	1	0	0	0
124	1	0	0	0	28.7	57	0	344	0	0	2015-02-01	1747	4.7863	0	0	0	0	344	11.4667	0	344	11.4667	0	344	11.4667	0	344	11.4667	0	0	0	0	1	0	0	0	0	0	0	0	0	0	0	1	1	0	0	0	1
125	1	0	0	0	23.63	47	0	258	1	1	2012-07-01	2692	7.37534	0	0	0	0	258	8.6	0	258	8.6	0	258	8.6	0	258	8.6	0	0	1	0	1	0	0	0	0	0	0	0	0	0	0	2	1	0	0	0	1
126	1	0	0	1	23.44	74	1	342	1	0	2011-05-11 08:42:37	3114	8.53151	0	0	0	0	342	11.4	0	342	11.4	0	342	11.4	0	342	11.4	0	0	0	0	1	0	0	0	0	0	0	0	0	0	0	3	1	1	0	0	0
127	1	0	0	0	25.22	68	1	272	1	1	2017-03-21	975	2.67123	1	1	1	1	36	1.2	1	36	1.2	1	106	3.53333	1	106	3.53333	0	0	0	0	1	0	0	0	0	0	0	0	0	0	0	2	1	0	0	0	1
128	1	0	0	1	29.12	62	0	155	0	0	2019-08-01	112	0.306849	0	0	0	0	155	5.16667	0	155	5.16667	0	155	5.16667	0	155	5.16667	0	0	0	0	0	0	0	0	0	0	0	0	0	0	0	1	0	0	0	0	0
129	1	0	0	0	27.39	49	0	340	0	0	2018-02-10 08:59:30	649	1.77808	0	0	0	0	340	11.3333	0	340	11.3333	0	340	11.3333	0	340	11.3333	0	0	0	0	1	1	0	0	0	0	0	0	0	0	0	1	1	0	0	0	1
130	1	0	0	0	25.2	62	0	349	0	0	2017-09-18	799	2.18904	0	0	0	0	349	11.6333	0	349	11.6333	0	349	11.6333	0	349	11.6333	0	0	0	0	0	0	0	0	0	0	0	0	0	0	0	0	0	0	0	0	0
131	1	0	0	1	26.25	63	0	384	0	0	2019-09-02	85	0.232877	0	0	0	0	384	12.8	0	384	12.8	0	384	12.8	0	384	12.8	0	0	0	0	0	0	0	0	0	0	0	0	0	0	0	1	0	0	0	0	0
132	1	0	1	0	23.79	65	1	393	0	0	2018-05-30	546	1.49589	0	0	0	0	393	13.1	0	393	13.1	0	393	13.1	0	393	13.1	0	0	0	0	0	0	0	0	0	0	0	0	0	0	0	1	0	0	0	0	0
133	1	0	0	0	24.24	55	0	337	0	0	2015-08-18	1563	4.28219	0	0	0	0	337	11.2333	0	337	11.2333	0	337	11.2333	0	337	11.2333	0	0	0	0	0	0	0	0	0	0	0	0	0	0	0	0	1	0	0	0	1
134	1	0	0	0	29.67	56	0	349	0	0	2016-05-18 13:09:25	1289	3.53151	0	0	0	0	349	11.6333	0	349	11.6333	0	349	11.6333	0	349	11.6333	0	0	0	1	1	0	0	0	0	0	0	0	0	0	0	2	1	0	0	0	1
135	1	0	0	1	28.58	58	0	340	0	0	2019-02-19	282	0.772603	0	0	0	0	340	11.3333	0	340	11.3333	0	340	11.3333	0	340	11.3333	0	0	0	0	0	0	0	0	0	0	0	0	0	0	0	1	0	0	0	0	0
136	1	0	0	1	22.07	30	0	67	0	0	2018-10-29 08:28:02	395	1.08219	0	0	0	0	67	2.23333	0	67	2.23333	0	67	2.23333	0	67	2.23333	0	0	0	0	0	0	0	0	0	0	0	0	0	0	0	1	1	0	0	0	0
137	1	0	0	0	22.99	60	0	330	0	0	2012-04-09	2794	7.65479	0	0	0	0	330	11	0	330	11	0	330	11	0	330	11	0	0	0	1	0	0	1	0	0	0	0	0	0	0	0	3	0	0	0	0	0
138	1	0	1	0	24.07	55	0	247	0	0	2019-06-12	175	0.479452	0	0	0	0	247	8.23333	0	247	8.23333	0	247	8.23333	0	247	8.23333	0	0	0	0	0	0	0	0	0	0	0	0	0	0	0	0	0	0	0	0	0
139	1	0	1	1	25.58	58	0	349	0	0	2001-11-28 14:39:12	6580	18.0274	1	0	1	0	204	6.8	0	204	6.8	1	204	6.8	1	204	6.8	1	0	0	0	0	0	0	0	0	0	0	0	0	0	0	1	1	0	1	0	0
140	1	0	0	1	20.82	67	1	263	0	0	2010-05-29	3477	9.52603	0	0	0	0	263	8.76667	0	263	8.76667	0	263	8.76667	0	263	8.76667	0	0	0	0	0	0	0	0	0	0	0	0	0	0	0	2	1	1	0	0	0
141	1	0	0	1	28.25	60	0	305	1	0	2017-02-14 10:28:34	1024	2.80548	1	1	0	1	6	0.2	1	6	0.2	0	305	10.1667	0	305	10.1667	0	0	1	0	0	0	0	0	0	0	0	0	0	0	0	2	1	0	0	0	1
142	1	0	0	0	27.28	54	0	384	0	0	2017-11-17 12:02:54	753	2.06301	0	0	0	0	384	12.8	0	384	12.8	0	384	12.8	0	384	12.8	0	0	0	0	0	0	0	0	0	0	0	0	0	0	0	0	1	0	0	0	0
143	1	0	0	0	22.84	77	2	330	0	0	2017-09-27 14:42:24	804	2.20274	1	1	1	1	31	1.03333	1	31	1.03333	1	92	3.06667	1	92	3.06667	0	0	0	0	1	0	0	0	0	0	1	0	1	0	0	3	1	0	0	0	0
144	1	0	0	0	23.94	36	0	48	0	0	2017-10-19 14:40:54	784	2.14795	1	1	0	1	8	0.266667	1	8	0.266667	0	48	1.6	0	48	1.6	0	0	0	0	0	0	0	0	0	0	0	0	0	0	0	0	1	0	0	0	1
145	1	0	0	0	22.63	69	1	253	0	0	2013-03-06	2472	6.7726	0	0	0	0	253	8.43333	0	253	8.43333	0	253	8.43333	0	253	8.43333	0	0	0	0	0	0	0	0	0	0	0	0	0	0	0	1	1	1	0	0	0
146	1	0	0	1	25.78	65	1	370	1	0	2017-05-17 15:31:51	946	2.59178	0	0	0	0	370	12.3333	0	370	12.3333	0	370	12.3333	0	370	12.3333	0	0	0	0	1	0	0	0	0	0	0	0	0	0	0	3	1	0	0	0	1
147	1	0	0	0	23.79	49	0	249	0	0	2019-10-02	78	0.213699	0	0	0	0	249	8.3	0	249	8.3	0	249	8.3	0	249	8.3	0	0	0	0	0	0	0	0	0	0	0	0	0	0	0	0	1	0	0	0	0
148	1	0	0	1	23.74	64	0	319	0	0	2019-02-19	303	0.830137	0	0	0	0	319	10.6333	0	319	10.6333	0	319	10.6333	0	319	10.6333	0	0	0	0	1	0	0	0	0	0	0	0	0	0	0	2	1	0	0	0	0
149	1	0	0	0	25.42	47	0	253	0	0	2017-06-01	943	2.58356	0	0	0	0	253	8.43333	0	253	8.43333	0	253	8.43333	0	253	8.43333	0	0	0	0	0	0	0	0	0	0	0	0	0	0	0	0	1	1	0	0	0
150	1	0	0	0	26.95	46	0	8	1	0	2019-07-04	187	0.512329	1	1	0	1	8	0.266667	1	8	0.266667	0	8	0.266667	0	8	0.266667	0	0	0	0	0	0	0	0	0	0	0	0	0	0	0	0	1	0	0	0	1
151	1	0	0	0	24.34	58	0	312	0	0	2011-12-26	2936	8.04384	1	0	1	0	102	3.4	0	102	3.4	1	102	3.4	1	102	3.4	0	0	0	0	1	0	0	0	0	0	0	0	0	0	0	1	1	0	0	0	1
152	1	0	0	1	27.13	52	0	302	1	0	2013-07-01	2383	6.52877	0	0	0	0	302	10.0667	0	302	10.0667	0	302	10.0667	0	302	10.0667	0	0	0	0	0	0	0	0	0	0	0	0	0	0	0	1	1	0	0	0	0
153	1	0	0	0	32.12	45	0	242	1	0	2013-05-15 12:42:03	2430	6.65753	0	0	0	0	242	8.06667	0	242	8.06667	0	242	8.06667	0	242	8.06667	0	0	0	0	1	0	1	0	0	1	0	0	0	0	0	3	1	0	0	0	1
154	1	0	0	0	29.55	70	1	183	0	0	2017-04-20	1001	2.74247	0	0	0	0	183	6.1	0	183	6.1	0	183	6.1	0	183	6.1	0	0	0	0	0	0	0	0	0	0	0	0	0	0	0	1	1	0	0	0	0
155	1	0	0	0	26.95	53	0	218	0	0	2017-11-20	787	2.15616	0	0	0	0	218	7.26667	0	218	7.26667	0	218	7.26667	0	218	7.26667	0	0	0	0	0	0	0	0	0	0	0	0	0	0	0	0	1	0	0	0	0
156	1	0	0	0	24.61	49	0	304	0	0	2016-06-22	1311	3.59178	0	0	0	0	304	10.1333	0	304	10.1333	0	304	10.1333	0	304	10.1333	0	0	0	0	1	0	0	0	0	0	0	0	0	0	0	1	1	0	1	0	0
157	1	0	0	1	26.64	77	2	208	1	0	2019-09-23	123	0.336986	1	1	0	1	5	0.166667	1	5	0.166667	0	208	6.93333	0	208	6.93333	0	0	1	0	1	0	0	0	0	0	0	0	0	0	0	5	1	0	0	0	1
158	1	0	0	0	24.88	60	0	318	1	0	2018-02-10	713	1.95342	0	0	0	0	318	10.6	0	318	10.6	0	318	10.6	0	318	10.6	0	0	0	0	0	0	1	0	0	0	0	0	0	0	0	2	1	0	0	0	1
159	1	0	0	0	23.09	67	1	160	1	1	2015-08-25	1617	4.43014	0	0	0	0	160	5.33333	0	160	5.33333	0	160	5.33333	0	160	5.33333	0	0	0	0	1	0	0	0	0	0	0	0	0	0	0	2	1	0	0	0	1
160	1	0	0	0	24.85	72	1	321	0	0	2012-02-02 15:04:52	2917	7.99178	0	0	0	0	321	10.7	0	321	10.7	0	321	10.7	0	321	10.7	0	0	0	1	1	0	0	0	0	0	0	0	0	0	0	3	1	1	0	0	0
161	1	0	0	0	24.48	57	0	172	1	1	2013-10-21	2299	6.29863	0	0	0	0	172	5.73333	0	172	5.73333	0	172	5.73333	0	172	5.73333	0	0	1	0	0	0	0	0	0	0	0	0	0	0	0	1	1	0	0	0	1
162	1	0	0	1	24.64	62	0	295	1	0	2018-02-10	726	1.98904	1	0	1	0	295	9.83333	0	295	9.83333	1	295	9.83333	1	295	9.83333	0	0	0	1	0	0	0	0	0	0	0	0	0	0	0	2	1	0	0	0	1
163	1	0	0	0	23.35	57	0	158	1	0	2018-10-11	483	1.32329	0	0	0	0	158	5.26667	0	158	5.26667	0	158	5.26667	0	158	5.26667	0	0	0	1	1	0	0	0	0	0	0	0	0	0	0	2	1	0	0	0	0
164	1	0	0	0	21	70	1	169	0	0	2014-05-20	2088	5.72055	0	0	0	0	169	5.63333	0	169	5.63333	0	169	5.63333	0	169	5.63333	0	0	0	0	0	0	0	0	0	0	0	0	0	0	0	1	1	0	0	0	0
165	1	0	0	0	24.74	62	0	85	0	0	2019-05-08	279	0.764384	0	0	0	0	85	2.83333	0	85	2.83333	0	85	2.83333	0	85	2.83333	0	0	0	1	0	0	0	0	0	0	0	0	0	0	0	1	0	0	0	0	0
166	1	0	0	0	24.41	63	0	284	1	0	2016-03-15 13:43:11	1430	3.91781	1	1	1	1	78	2.6	1	78	2.6	1	158	5.26667	1	158	5.26667	1	0	0	0	0	0	0	0	0	0	1	0	0	0	0	0	1	0	0	1	0
167	1	0	0	0	22.66	63	0	181	0	0	2019-09-30	136	0.372603	1	0	1	0	180	6	0	180	6	1	180	6	1	180	6	0	0	0	0	1	0	0	0	0	0	0	0	0	0	0	1	0	0	0	0	0
168	1	0	0	1	27.88	77	2	279	0	0	2018-08-03	559	1.53151	0	0	0	0	279	9.3	0	279	9.3	0	279	9.3	0	279	9.3	0	0	0	0	0	0	1	0	0	0	1	0	1	0	0	5	0	0	0	0	0
169	1	0	0	0	27	50	0	267	1	0	2012-11-07 14:11:49	2654	7.27123	1	1	1	1	29	0.966667	1	29	0.966667	1	267	8.9	1	267	8.9	1	0	0	0	1	0	0	0	0	0	0	0	0	0	0	1	1	0	0	0	1
170	1	0	0	0	23.04	58	0	197	1	1	2011-07-21 17:38:33	3136	8.59178	1	0	1	0	155	5.16667	0	155	5.16667	1	155	5.16667	1	155	5.16667	0	0	0	0	0	0	0	0	0	0	0	0	0	0	0	0	1	0	0	0	1
171	1	0	0	0	26.4	49	0	281	0	0	2017-05-18 12:59:27	1008	2.76164	1	0	1	0	147	4.9	0	147	4.9	1	147	4.9	1	147	4.9	0	0	1	0	0	0	0	0	0	0	0	0	0	0	0	1	1	0	0	0	1
172	1	0	0	0	26.93	47	0	248	1	0	2017-09-20 13:27:55	895	2.45205	0	0	0	0	248	8.26667	0	248	8.26667	0	248	8.26667	0	248	8.26667	0	0	0	0	0	0	0	0	0	0	0	0	0	0	0	0	1	0	0	0	1
173	1	0	0	1	23.75	63	0	256	0	0	2016-03-15 08:11:37	1451	3.97534	0	0	0	0	256	8.53333	0	256	8.53333	0	256	8.53333	0	256	8.53333	0	0	0	0	0	0	0	0	0	0	0	0	0	0	0	1	1	0	0	0	0
174	1	0	0	0	28.31	55	0	139	1	0	2019-02-08 09:43:19	391	1.07123	0	0	0	0	139	4.63333	0	139	4.63333	0	139	4.63333	0	139	4.63333	0	0	0	1	0	0	0	0	0	0	0	0	0	0	0	1	1	0	0	0	1
175	1	0	0	0	27.36	67	1	267	1	1	2018-10-08	514	1.40822	1	0	1	0	133	4.43333	0	133	4.43333	1	133	4.43333	1	133	4.43333	0	0	0	1	1	0	0	0	1	0	0	0	0	0	0	3	1	0	0	0	1
176	1	0	0	0	24.79	63	0	276	1	0	2014-05-28	2113	5.78904	0	0	0	0	276	9.2	0	276	9.2	0	276	9.2	0	276	9.2	0	0	0	1	0	0	0	0	0	0	0	0	0	0	0	1	1	0	0	1	0
177	1	0	0	0	26.06	64	0	155	0	0	2018-05-29	653	1.78904	0	0	0	0	155	5.16667	0	155	5.16667	0	155	5.16667	0	155	5.16667	0	0	0	0	1	0	0	0	0	0	0	0	0	0	0	1	1	0	0	0	0
178	1	0	0	0	24.08	38	0	246	0	0	2014-04-01	2172	5.95068	1	0	1	0	356	11.8667	0	356	11.8667	1	356	11.8667	1	356	11.8667	1	0	1	0	1	0	0	0	0	0	0	0	0	0	0	2	1	0	0	0	1
179	1	0	1	0	31.27	58	0	230	0	0	2017-09-29	901	2.46849	1	0	1	0	127	4.23333	0	127	4.23333	1	127	4.23333	1	127	4.23333	1	0	0	1	1	0	0	0	0	0	0	0	0	0	0	2	1	1	0	0	0
180	1	0	0	0	30.05	64	0	148	0	0	2019-07-12 09:21:06	251	0.687671	1	1	0	1	14	0.466667	1	14	0.466667	0	148	4.93333	0	148	4.93333	0	0	0	1	1	0	1	0	0	0	0	0	0	0	0	4	1	0	0	0	0
181	1	0	0	0	24.95	58	0	219	1	0	2018-12-28	447	1.22466	0	0	0	0	219	7.3	0	219	7.3	0	219	7.3	0	219	7.3	0	0	0	0	0	0	0	0	0	0	0	0	0	0	0	0	1	0	0	0	0
182	1	0	0	0	24.4	66	1	167	0	0	2017-11-13 09:19:15	864	2.36712	0	0	0	0	167	5.56667	0	167	5.56667	0	167	5.56667	0	167	5.56667	0	0	0	0	1	0	0	0	1	0	0	0	0	0	0	2	1	0	0	0	0
183	1	0	0	0	22.67	67	1	202	0	0	2016-05-18	1408	3.85753	0	0	0	0	202	6.73333	0	202	6.73333	0	202	6.73333	0	202	6.73333	0	0	0	0	1	0	0	0	0	0	0	0	0	0	0	2	0	0	0	0	0
184	1	0	0	0	25.89	65	1	143	0	0	2005-01-25 08:52:23	5544	15.189	0	0	0	0	143	4.76667	0	143	4.76667	0	143	4.76667	0	143	4.76667	0	0	0	0	0	0	1	0	0	0	0	0	0	0	0	3	1	1	0	0	0
185	1	0	0	1	26.33	55	0	132	0	0	2014-06-21	2112	5.7863	0	0	0	0	132	4.4	0	132	4.4	0	132	4.4	0	132	4.4	0	0	0	0	1	0	0	0	0	0	0	0	0	0	0	2	1	0	0	0	0
186	1	0	0	1	23.23	61	0	125	0	0	2019-01-02	461	1.26301	0	0	0	0	125	4.16667	0	125	4.16667	0	125	4.16667	0	125	4.16667	0	0	0	0	1	0	0	0	0	0	0	0	0	0	0	2	1	1	0	0	0
187	1	0	0	0	32.55	43	0	155	0	0	2019-05-29	314	0.860274	0	0	0	0	155	5.16667	0	155	5.16667	0	155	5.16667	0	155	5.16667	0	0	0	0	0	0	0	0	0	0	0	0	0	0	0	0	0	0	0	0	0
188	1	0	0	0	23.78	60	0	139	1	1	2014-10-13 12:31:18	2005	5.49315	0	0	0	0	139	4.63333	0	139	4.63333	0	139	4.63333	0	139	4.63333	0	0	0	0	0	1	0	0	0	1	0	0	0	0	0	0	1	0	0	1	0
189	1	0	0	0	23.55	64	0	134	1	0	2020-01-07	93	0.254795	0	0	0	0	134	4.46667	0	134	4.46667	0	134	4.46667	0	134	4.46667	0	0	0	0	1	0	0	0	0	0	1	0	1	0	0	1	1	0	0	1	0
190	1	0	0	1	24.35	56	0	153	1	0	2019-03-08	398	1.09041	1	1	1	1	18	0.6	1	18	0.6	1	141	4.7	1	141	4.7	0	0	0	0	1	0	0	0	0	0	0	0	0	0	0	2	1	0	0	0	0
191	1	0	0	0	23.43	57	0	227	1	0	2019-07-15	274	0.750685	0	0	0	0	227	7.56667	0	227	7.56667	0	227	7.56667	0	227	7.56667	0	0	0	0	0	0	0	0	0	0	0	0	0	0	0	0	1	0	0	0	0
192	1	0	0	0	21.99	26	0	134	1	0	2018-07-01	655	1.79452	0	0	0	0	134	4.46667	0	134	4.46667	0	134	4.46667	0	134	4.46667	0	0	0	0	0	0	0	0	0	0	0	0	0	0	0	0	1	0	0	0	1
193	1	0	0	0	27.58	58	0	129	0	0	2015-07-05	1752	4.8	0	0	0	0	129	4.3	0	129	4.3	0	129	4.3	0	129	4.3	0	0	0	1	1	0	0	0	0	0	0	0	0	0	0	2	0	0	0	0	0
194	1	0	0	0	24.69	45	0	230	1	0	2019-06-26	302	0.827397	1	1	1	1	20	0.666667	1	20	0.666667	1	139	4.63333	1	139	4.63333	0	0	0	0	0	0	0	0	0	0	0	0	0	0	0	0	1	0	0	0	1
195	1	0	0	0	23.06	67	1	167	0	0	2018-07-01	667	1.8274	0	0	0	0	167	5.56667	0	167	5.56667	0	167	5.56667	0	167	5.56667	0	0	0	0	0	0	0	0	0	0	0	0	0	0	0	1	0	0	0	0	0
196	1	0	0	0	29.16	56	0	234	0	0	2016-11-30	1245	3.41096	1	0	2	0	219	7.3	0	234	7.8	1	219	7.3	0	234	7.8	0	0	0	0	1	0	0	0	0	0	0	0	0	0	0	1	1	1	0	0	0
197	1	0	0	1	22.67	56	0	244	0	0	2019-07-17 14:31:39	286	0.783562	0	0	0	0	244	8.13333	0	244	8.13333	0	244	8.13333	0	244	8.13333	0	0	0	0	1	0	0	0	0	0	0	0	0	0	0	2	1	1	0	0	0
198	1	0	0	1	27.89	63	0	160	1	0	2019-03-07	427	1.16986	1	1	1	1	1	0.0333333	1	1	0.0333333	1	113	3.76667	1	113	3.76667	0	0	0	1	1	0	0	0	0	0	0	0	0	0	0	3	1	0	0	0	1
199	1	0	0	0	27.27	37	0	174	0	0	2019-08-23	258	0.706849	0	0	0	0	174	5.8	0	174	5.8	0	174	5.8	0	174	5.8	0	0	0	0	0	0	0	0	0	0	0	0	0	0	0	0	1	1	0	0	0
200	1	0	0	0	25.67	52	0	207	1	0	2018-02-05 09:10:05	822	2.25205	1	0	1	0	172	5.73333	0	172	5.73333	1	172	5.73333	1	172	5.73333	1	0	0	1	1	0	0	0	0	0	0	0	0	0	0	2	1	0	0	0	1
201	2	0	0	0	24.87	50	0	626	0	0	2017-08-29 15:46:12	280	0.767123	0	0	0	0	626	20.8667	0	626	20.8667	0	626	20.8667	0	626	20.8667	0	0	0	0	0	0	0	0	0	0	0	0	0	0	0	0	0	0	0	0	0
202	2	0	0	0	36	52	0	654	1	0	2018-02-21	111	0.30411	0	0	0	0	654	21.8	0	654	21.8	0	654	21.8	0	654	21.8	0	0	0	0	0	0	0	0	0	0	0	0	0	0	0	0	1	0	0	0	1
203	2	0	0	0	29.27	48	0	869	0	0	2018-03-02 09:24:39	104	0.284932	0	0	0	0	869	28.9667	0	869	28.9667	0	869	28.9667	0	869	28.9667	0	0	0	1	0	0	0	0	0	0	0	0	0	0	0	1	1	0	0	0	1
204	2	0	0	0	24.2	59	0	50	0	0	2014-12-01	1296	3.55068	0	0	0	0	50	1.66667	0	50	1.66667	0	50	1.66667	0	50	1.66667	0	0	0	0	1	0	0	0	0	0	0	0	0	0	0	1	0	0	0	0	0
205	2	1	1	0	23.16	61	0	918	0	0	2015-08-14	1041	2.85205	0	0	0		918	30.6	0	918	30.6		918	30.6	0	918	30.6		0	0	1	0	0	1	0	0	0	0	0	0	0	0	3	1	0	1	0	0
206	2	0	1	0	26.26	53	0	751	0	0	2017-01-03	533	1.46027	0	0	0	0	751	25.0333	0	751	25.0333	0	751	25.0333	0	751	25.0333	0	0	0	0	0	0	0	0	0	0	0	0	0	0	0	0	1	1	0	0	0
207	2	0	0	0	27.22	43	0	741	0	0	2017-02-11	495	1.35616	0	0	0	0	741	24.7	0	741	24.7	0	741	24.7	0	741	24.7	0	0	0	1	0	0	0	0	0	0	0	0	0	0	0	1	1	1	0	0	0
208	2	1	1	0	22.17	65	1	777	1	0	2016-04-26 11:00:45	786	2.15342	1	0	1		777	25.9	0	288	9.6		777	25.9	1	288	9.6		0	0	1	1	0	0	0	0	0	0	0	0	0	0	3	1	0	0	0	1
209	2	0	0	0	23.68	65	1	519	0	0	2015-04-28	1150	3.15068	0	0	0	0	519	17.3	0	519	17.3	0	519	17.3	0	519	17.3	0	0	0	0	0	0	0	0	0	0	0	0	0	0	0	1	1	0	0	0	1
210	2	1	1	0	25.71	52	0	885	1	0	2015-06-02 13:19:46	1120	3.06849	1	0	5		885	29.5	0	529	17.6333		885	29.5	1	529	17.6333	1	0	0	0	1	0	0	0	1	0	0	0	0	0	0	1	0	0	0	0	0
211	2	0	0	0	24.79	67	1	685	0	0	2018-05-31	26	0.0712329	0	0	0	0	685	22.8333	0	685	22.8333	0	685	22.8333	0	685	22.8333	0	0	0	0	0	0	0	0	0	0	1	0	1	0	0	1	0	0	0	0	0
212	2	0	1	1	22.89	68	1	848	0	0	2016-02-04 10:56:30	874	2.39452	0	0	0	0	848	28.2667	0	848	28.2667	0	848	28.2667	0	848	28.2667	0	0	0	0	1	0	1	0	0	0	0	0	0	0	0	5	0	0	0	0	0
213	2	0	1	1	22.33	54	0	737	0	0	2018-01-05	173	0.473973	0	0	0	0	737	24.5667	0	737	24.5667	0	737	24.5667	0	737	24.5667	0	0	0	0	0	0	1	0	0	0	0	0	0	0	0	3	0	0	0	0	0
214	2	0	1	0	25.45	55	0	812	0	0	2017-03-28 11:26:02	462	1.26575	0	0	0	0	812	27.0667	0	812	27.0667	0	812	27.0667	0	812	27.0667	0	0	0	0	1	0	0	0	0	0	0	0	0	0	0	1	1	0	0	0	0
215	2	0	1	0	28.17	53	0	513	0	0	2017-06-22	377	1.03288	0	0	0	0	513	17.1	0	513	17.1	0	513	17.1	0	513	17.1	0	0	0	0	0	0	0	0	0	0	0	0	0	0	0	0	1	1	0	0	0
216	2	0	1	0	37.4	42	0	875	0	0	2015-02-22	1229	3.36712	0	0	0	0	875	29.1667	0	875	29.1667	0	875	29.1667	0	875	29.1667	0	0	0	0	1	0	0	0	0	0	0	0	0	0	0	1	1	1	0	0	0
217	2	0	1	0	27.51	48	0	856	0	0	2016-07-01	740	2.0274	1	0	2	0	398	13.2667	0	856	28.5333	1	398	13.2667	0	856	28.5333	1	0	0	0	0	0	0	0	0	0	0	0	0	0	0	0	1	0	1	0	0
218	2	0	1	0	26.35	49	0	642	0	0	2018-03-01	133	0.364384	0	0	0	0	642	21.4	0	642	21.4	0	642	21.4	0	642	21.4	0	0	0	0	0	0	0	0	0	0	0	0	0	0	0	0	1	1	0	0	0
219	2	0	1	0	25.85	65	1	797	0	0	2017-01-12 08:15:35	552	1.51233	0	0	0	0	797	26.5667	0	797	26.5667	0	797	26.5667	0	797	26.5667	0	0	0	0	1	0	0	0	0	0	0	0	0	0	0	2	1	0	1	0	0
220	2	0	1	0	24.57	26	0	674	0	0	2018-02-01	167	0.457534	0	0	0	0	674	22.4667	0	674	22.4667	0	674	22.4667	0	674	22.4667	0	0	0	0	0	0	0	0	0	0	0	0	0	0	0	0	1	1	0	0	0
221	2	1	1	0	25.21	35	0	847	0	0	2017-02-01	533	1.46027	0	0	0		847	28.2333	0	847	28.2333		847	28.2333	0	847	28.2333		0	0	0	0	0	0	0	0	0	0	0	0	0	0	0	0	0	0	0	0
222	2	1	1	0	21.29	74	1	961	1	0	2013-01-03 09:52:52	1945	5.32877	1	1	1		961	32.0333	1	22	0.733333		961	32.0333	1	331	11.0333	1	0	0	0	1	0	0	0	1	0	0	0	0	0	0	2	1	0	1	0	0
223	2	0	1	0	27.55	57	0	622	1	0	2003-07-01	5503	15.0767	1	1	1	1	36	1.2	1	36	1.2	1	188	6.26667	1	188	6.26667	1	0	0	0	1	0	0	0	0	0	0	0	0	0	0	1	1	1	1	0	0
224	2	0	1	0	25.16	63	0	792	1	0	2015-03-04 10:19:30	1244	3.40822	0	0	0	0	792	26.4	0	792	26.4	0	792	26.4	0	792	26.4	0	0	0	0	0	0	0	0	0	0	0	0	0	0	0	0	1	0	0	0	0
225	2	0	1	0	24.97	61	0	660	1	0	2017-04-04 09:12:57	484	1.32603	0	0	0	0	660	22	0	660	22	0	660	22	0	660	22	0	0	0	0	1	0	1	0	0	0	0	0	0	0	0	3	1	1	0	0	0
226	2	0	1	0	29.41	59	0	709	0	0	2017-09-20	315	0.863014	1	0	1	0	191	6.36667	0	191	6.36667	1	191	6.36667	1	191	6.36667	1	0	0	1	1	0	0	0	0	0	0	0	0	0	0	2	1	0	1	0	0
227	2	0	1	1	22.81	63	0	250	0	0	2015-07-01	1128	3.09041	1	1	0	1	7	0.233333	1	7	0.233333	0	250	8.33333	0	250	8.33333	0	1	0	0	1	0	1	0	0	0	0	0	0	0	0	4	1	0	0	0	1
228	2	1	1	0	23.81	56	0	847	1	0				1	3	3		847	28.2333	0	847	28.2333		847	28.2333	0	847	28.2333	1	0	0	0	0	0	0	0	0	1	0	0	0	0	0	0	1	0	0	1	0
229	2	0	0	1	24.35	21	0	629	0	0	2018-03-20 10:51:29	140	0.383562	0	0	0	0	629	20.9667	0	629	20.9667	0	629	20.9667	0	629	20.9667	0	0	0	0	0	0	0	0	0	0	0	0	0	0	0	1	0	0	0	0	0
230	2	0	1	0	24.86	50	0	821	1	0	2017-12-20 08:47:45	231	0.632877	1	0	1	0	153	5.1	0	153	5.1	1	153	5.1	1	153	5.1	1	0	0	0	1	0	0	0	0	0	0	0	0	0	0	1	1	1	1	0	0
231	2	0	1	0	25.09	56	0	847	1	1	2015-11-03 08:21:50	1009	2.76438	0	0	0	0	847	28.2333	0	847	28.2333	0	847	28.2333	0	847	28.2333	0	0	0	0	1	0	0	0	0	0	0	0	0	0	0	1	1	0	1	0	0
232	2	0	1	0	24.13	38	0	821	0	0	2015-10-25	1018	2.78904	1	1	1	1	23	0.766667	1	23	0.766667	1	107	3.56667	1	107	3.56667	1	0	0	0	0	0	0	0	0	0	0	0	0	0	0	0	1	1	0	0	0
233	2	0	0	0	26.26	50	0	587	1	0	2018-05-23 13:04:23	78	0.213699	0	0	0	0	587	19.5667	0	587	19.5667	0	587	19.5667	0	587	19.5667	0	0	0	0	0	0	0	0	0	0	0	0	0	0	0	0	0	0	0	0	0
234	2	0	0	0	28.02	62	0	860	1	1	2017-05-29 09:50:56	437	1.19726	1	1	1	1	32	1.06667	1	32	1.06667	1	130	4.33333	1	130	4.33333	0	0	0	0	1	0	0	0	0	0	0	0	0	0	0	1	1	0	0	0	1
235	2	0	0	1	20.83	37	0	708	1	0	2013-08-08	1832	5.01918	0	0	0	0	708	23.6	0	708	23.6	0	708	23.6	0	708	23.6	0	1	0	0	0	0	0	0	0	0	0	0	0	0	0	1	0	0	0	0	0
236	2	0	0	0	23.79	57	0	736	0	0	2017-12-27	232	0.635616	0	0	0	0	736	24.5333	0	736	24.5333	0	736	24.5333	0	736	24.5333	0	0	0	0	0	0	0	0	0	0	0	0	0	0	0	0	0	0	0	0	0
237	2	0	1	0	28.59	48	0	771	0	0	2015-11-25 10:38:17	999	2.73699	1	0	1	0	682	22.7333	0	682	22.7333	1	682	22.7333	1	682	22.7333	0	0	0	0	0	0	0	0	0	0	0	0	0	0	0	0	1	0	1	0	0
238	2	1	0	0	21.81	56	0	680	0	0	2015-02-06	1292	3.53973	1	0	1		680	22.6667	0	492	16.4		680	22.6667	1	492	16.4		0	0	0	0	0	0	0	0	0	1	1	0	0	0	1	0	0	0	0	0
239	2	0	1	1	35.5	60	0	702	0	0	2016-12-29 10:10:44	601	1.64658	0	0	0	0	702	23.4	0	702	23.4	0	702	23.4	0	702	23.4	0	0	0	0	1	0	1	0	0	0	0	0	0	0	0	4	1	1	0	0	0
240	2	0	1	0	24.9	72	1	848	0	0	2015-12-15 10:40:17	981	2.68767	1	0	1	0	470	15.6667	0	470	15.6667	1	470	15.6667	1	470	15.6667	0	1	0	0	1	0	0	0	0	0	0	0	0	0	0	2	1	1	0	0	0
241	2	2	1	0	23.07	57	0	822	1	0	2017-01-15	590	1.61644	1	0	2		822	27.4	0	822	27.4		822	27.4	0	822	27.4	1	0	0	0	0	0	1	0	0	0	0	0	0	0	0	2	0	0	0	0	0
242	2	0	1	0	24.62	61	0	835	0	0	2017-04-11	505	1.38356	0	0	0	0	835	27.8333	0	835	27.8333	0	835	27.8333	0	835	27.8333	0	0	0	0	1	0	0	0	0	0	0	0	0	0	0	1	1	0	1	0	0
243	2	0	1	0	31.04	62	0	734	0	0	2017-04-06 08:20:48	510	1.39726	0	0	0	0	734	24.4667	0	734	24.4667	0	734	24.4667	0	734	24.4667	0	0	0	0	1	0	0	0	0	0	0	0	0	0	0	1	0	0	0	0	0
244	2	0	1	0	26.65	63	0	706	1	0	2012-07-01	2250	6.16438	1	1	1	1	30	1	1	30	1	1	91	3.03333	1	91	3.03333	1	0	0	0	0	0	0	0	0	0	0	0	0	0	0	0	1	0	1	0	0
245	2	0	1	0	27.4	56	0	694	0	0	2016-07-14 13:32:32	777	2.12877	1	0	1	0	342	11.4	0	342	11.4	1	342	11.4	1	342	11.4	1	0	0	0	0	0	0	0	0	0	0	0	0	0	0	0	1	1	0	0	0
246	2	0	1	0	23.91	45	0	829	0	0	2017-12-27	250	0.684932	0	0	0	0	829	27.6333	0	829	27.6333	0	829	27.6333	0	829	27.6333	0	0	0	0	0	0	0	0	0	0	0	0	0	0	0	0	1	1	0	0	0
247	2	1	0	1	22.5	61	0	703	0	0				0	0	0		703	23.4333	0	703	23.4333		703	23.4333	0	703	23.4333		0	0	0	1	0	0	0	0	0	0	0	0	0	0	2	0	0	0	0	0
248	2	0	1	0	27.58	56	0	834	0	0	2014-03-24 10:51:10	1626	4.45479	1	1	1	1	35	1.16667	1	35	1.16667	1	97	3.23333	1	97	3.23333	1	0	0	0	1	0	0	0	0	0	0	0	0	0	0	1	1	1	1	0	0
249	2	0	1	0	25.22	42	0	135	1	1	2017-07-07 14:21:04	425	1.16438	0	0	0	0	135	4.5	0	135	4.5	0	135	4.5	0	135	4.5	0	0	0	0	0	0	0	0	0	0	0	0	0	0	0	0	1	0	0	0	0
250	2	0	0	0	28.87	45	0	846	0	0	2017-05-10 11:03:13	484	1.32603	1	0	1	0	585	19.5	0	585	19.5	1	585	19.5	1	585	19.5	0	0	0	1	1	0	0	0	0	0	0	0	0	0	0	2	1	0	0	1	0
251	2	1	1	0	28.02	58	0	448	0	0	2018-04-27 08:45:34	132	0.361644	0	0	0		448	14.9333	0	448	14.9333		448	14.9333	0	448	14.9333		0	0	0	1	0	0	0	0	0	0	0	0	0	0	1	1	0	0	0	1
252	2	0	0	0	24.16	39	0	456	1	0	2017-05-25	474	1.29863	1	1	1	1	27	0.9	1	27	0.9	1	127	4.23333	1	127	4.23333	0	0	0	0	0	0	0	0	0	0	0	0	0	0	0	0	1	0	0	0	1
253	2	1	1	0	26.17	66	1	664	1	0	2014-08-22 10:36:31	1482	4.06027	0	0	0		664	22.1333	0	664	22.1333		664	22.1333	0	664	22.1333		0	0	0	1	0	0	0	0	0	0	0	0	0	0	2	1	1	0	0	0
254	2	0	1	0	24.98	50	0	447	1	1	2017-05-19 12:25:48	481	1.31781	0	0	0	0	447	14.9	0	447	14.9	0	447	14.9	0	447	14.9	0	0	0	1	0	0	0	0	0	0	0	0	0	0	0	1	1	1	0	0	0
255	2	0	0	0	24.64	44	0	708	1	0	2011-06-15 08:56:21	2647	7.25205	0	0	0	0	708	23.6	0	708	23.6	0	708	23.6	0	708	23.6	0	0	0	0	0	1	0	0	0	0	0	0	0	0	0	0	1	0	1	0	0
256	2	0	1	0	23.29	47	0	641	0	0	2017-07-14 13:58:08	430	1.17808	0	0	0	0	641	21.3667	0	641	21.3667	0	641	21.3667	0	641	21.3667	0	0	0	0	0	0	1	0	0	0	0	0	0	0	0	2	1	1	0	0	0
257	2	2	0	0	22.33	70	1	645	0	0	2012-09-26 13:43:28	2183	5.98082	0	0	0		645	21.5	0	645	21.5		645	21.5	0	645	21.5		0	0	0	1	0	0	0	0	0	0	0	0	0	0	2	1	0	0	0	1
258	2	0	0	1	24.04	59	0	484	0	0	2018-08-14	35	0.0958904	0	0	0	0	484	16.1333	0	484	16.1333	0	484	16.1333	0	484	16.1333	0	0	0	1	1	0	0	0	0	0	0	0	0	0	0	3	0	0	0	0	0
259	2	0	1	0	26.02	60	0	757	1	0	2017-01-31 09:30:13	596	1.63288	1	1	0	1	29	0.966667	1	29	0.966667	0	757	25.2333	0	757	25.2333	0	0	0	0	0	0	0	0	0	0	0	0	0	0	0	0	1	0	1	0	0
260	2	0	1	0	23.32	49	0	635	0	0	2017-04-28 13:19:52	510	1.39726	1	0	1	0	350	11.6667	0	350	11.6667	1	350	11.6667	1	350	11.6667	0	0	0	0	0	0	0	0	0	0	0	0	0	0	0	0	1	0	0	0	0
261	2	0	1	0	23.86	65	1	596	1	0	2017-06-16 09:46:12	461	1.26301	0	0	0	0	596	19.8667	0	596	19.8667	0	596	19.8667	0	596	19.8667	0	0	0	0	0	0	0	0	0	0	0	0	0	0	0	1	0	0	0	0	0
262	2	0	0	1	21.61	47	0	669	0	0	2016-01-26	968	2.65205	1	0	1	0	112	3.73333	0	112	3.73333	1	112	3.73333	1	112	3.73333	0	0	0	0	1	0	0	0	0	0	0	0	0	0	0	2	0	0	0	0	0
263	2	0	1	0	22.59	69	1	805	0	0	2016-10-01	726	1.98904	1	1	0	1	0	0	1	0	0	0	805	26.8333	0	805	26.8333	0	0	0	0	1	0	0	0	0	0	1	1	1	0	0	3	0	0	0	0	0
264	2	1	1	1	23.67	57	0	652	0	0	2013-07-01	1914	5.24384	0	0	0		652	21.7333	0	652	21.7333		652	21.7333	0	652	21.7333		0	0	0	0	0	0	0	0	0	0	0	0	0	0	1	1	0	1	0	0
265	2	0	0	0	35.35	69	1	325	1	1	2012-05-09	2337	6.40274	0	0	0	0	325	10.8333	0	325	10.8333	0	325	10.8333	0	325	10.8333	0	0	0	1	1	0	0	0	0	0	0	0	0	0	0	3	0	0	0	0	0
266	2	1	1	0	25.48	49	0	766	0	0	2016-09-30	738	2.02192	0	0	0		766	25.5333	0	766	25.5333		766	25.5333	0	766	25.5333		0	0	0	0	0	0	0	0	0	0	0	0	0	0	0	1	0	1	0	0
267	2	0	0	0	21.93	40	0	633	1	0	2018-08-31 08:25:56	53	0.145205	0	0	0	0	633	21.1	0	633	21.1	0	633	21.1	0	633	21.1	0	0	0	0	1	0	0	0	0	0	0	0	0	0	0	1	1	1	0	0	0
268	2	0	1	0	23.46	65	1	751	1	0	2016-05-13 09:05:32	894	2.44932	0	0	0	0	751	25.0333	0	751	25.0333	0	751	25.0333	0	751	25.0333	0	0	0	0	1	0	0	0	0	0	0	0	0	0	0	2	1	0	1	0	0
269	2	0	1	1	23.05	71	1	772	0	0	2016-05-12 10:22:19	895	2.45205	0	0	0	0	772	25.7333	0	772	25.7333	0	772	25.7333	0	772	25.7333	0	0	0	0	1	0	0	0	0	0	0	0	0	0	0	3	1	1	0	0	0
270	2	2	0	0	25.9	62	0	613	0	0	2013-04-01 10:20:22	2033	5.56986	0	0	0	0	613	20.4333	0	613	20.4333	0	613	20.4333	0	613	20.4333		0	0	0	0	0	0	0	0	0	0	0	0	0	0	0	1	0	0	0	1
271	2	0	0	0	23.34	62	0	790	1	0	2016-04-04 09:54:53	934	2.5589	0	0	0	0	790	26.3333	0	790	26.3333	0	790	26.3333	0	790	26.3333	0	0	0	0	1	1	0	0	0	0	0	0	0	0	0	3	1	0	0	1	0
272	2	0	0	1	25.06	60	0	386	0	0	2016-09-26	759	2.07945	0	0	0	0	386	12.8667	0	386	12.8667	0	386	12.8667	0	386	12.8667	0	0	0	0	0	0	0	0	0	0	0	0	0	0	0	1	0	0	0	0	0
273	2	0	0	1	25.05	62	0	736	1	0	2015-12-21	1044	2.86027	0	0	0	0	736	24.5333	0	736	24.5333	0	736	24.5333	0	736	24.5333	0	0	0	0	0	0	0	0	0	0	0	0	0	0	0	1	1	0	0	0	0
274	2	1	1	0	28.71	61	0	576	0	0	2016-11-16 09:49:28	714	1.95616	0	0	0		576	19.2	0	576	19.2		576	19.2	0	576	19.2		0	0	0	0	0	0	0	0	0	0	0	0	0	0	0	1	1	0	0	0
275	2	0	1	0	21	55	0	591	0	0	2016-01-12 09:00:44	1023	2.80274	0	0	0	0	591	19.7	0	591	19.7	0	591	19.7	0	591	19.7	0	0	0	0	1	0	0	0	0	0	0	0	0	0	0	1	1	0	1	0	0
276	2	1	0	0	25.9	63	0	629	0	0	2012-12-28	2134	5.84658	0	0	0		629	20.9667	0	629	20.9667		629	20.9667	0	629	20.9667		0	0	0	1	0	0	1	0	0	0	0	0	0	0	2	1	0	0	1	0
277	2	1	0	0	24.13	61	0	650	0	0	2015-02-28	1342	3.67671	0	0	0		650	21.6667	0	650	21.6667		650	21.6667	0	650	21.6667		0	0	0	0	0	0	0	0	0	1	0	1	0	0	1	1	0	0	0	0
278	2	0	0	0	23.09	64	0	510	0	0	2017-10-11	386	1.05753	0	0	0	0	510	17	0	510	17	0	510	17	0	510	17	0	0	0	0	0	0	0	0	0	0	0	0	0	0	0	0	0	0	0	0	0
279	2	2	0	0	30.35	34	0	778	0	0	2011-07-01	2685	7.35616	1	0	1		778	25.9333	0	381	12.7		778	25.9333	1	381	12.7		0	0	0	0	0	0	0	0	0	0	0	0	0	0	0	1	0	0	0	1
280	2	0	1	0	23.89	66	1	758	0	0	2016-07-29 11:53:35	831	2.27671	1	1	0	1	1	0.0333333	1	1	0.0333333	0	758	25.2667	0	758	25.2667	0	0	0	0	0	0	0	0	0	0	0	0	0	0	0	1	1	1	0	0	0
281	2	2	1	0	23.78	58	0	316	0	0	2017-03-31 11:02:17	586	1.60548	1	2	1		316	10.5333	0	219	7.3		316	10.5333	1	219	7.3		0	0	0	0	0	0	0	0	0	0	0	0	0	0	0	1	1	0	0	0
282	2	0	1	1	23.58	59	0	682	0	0	2017-01-12 08:32:46	669	1.83288	0	0	0	0	682	22.7333	0	682	22.7333	0	682	22.7333	0	682	22.7333	0	0	0	0	0	0	0	0	0	0	0	0	0	0	0	1	0	0	0	0	0
283	2	0	0	0	26.05	58	0	426	0	0	2018-01-27	290	0.794521	0	0	0	0	426	14.2	0	426	14.2	0	426	14.2	0	426	14.2	0	0	0	0	1	0	0	0	0	0	0	0	0	0	0	1	1	0	0	0	0
284	2	2	1	0	25.55	66	1	769	1	0	2014-05-27 10:49:15	1632	4.47123	1	1	1		769	25.6333	1	30	1		769	25.6333	1	97	3.23333		0	0	1	0	0	0	0	0	0	0	0	0	0	0	2	1	1	0	0	0
285	2	0	1	0	24.83	58	0	723	0	0	2009-03-09	3537	9.69041	0	0	0	0	723	24.1	0	723	24.1	0	723	24.1	0	723	24.1	0	0	0	0	0	0	0	0	0	0	0	0	0	0	0	0	1	1	0	0	0
286	2	0	0	0	25.77	62	0	776	0	0	2007-07-04 10:00:18	4152	11.3753	0	0	0	0	776	25.8667	0	776	25.8667	0	776	25.8667	0	776	25.8667	0	0	0	0	1	0	0	0	0	0	0	0	0	0	0	1	1	0	0	0	1
287	2	0	0	0	23.29	65	1	104	0	0	2015-10-12 09:27:41	1130	3.09589	0	0	0	0	104	3.46667	0	104	3.46667	0	104	3.46667	0	104	3.46667	0	0	0	0	0	0	0	0	0	0	0	0	0	0	0	1	1	0	0	0	0
288	2	0	1	0	21.93	63	0	654	0	0	2018-01-19	304	0.832877	0	0	0	0	654	21.8	0	654	21.8	0	654	21.8	0	654	21.8	0	0	0	0	0	0	0	0	0	0	0	0	0	0	0	0	1	0	1	0	0
289	2	0	1	0	21.65	53	0	729	1	0	2017-08-04 14:49:52	474	1.29863	1	0	3	0	155	5.16667	0	729	24.3	1	155	5.16667	0	729	24.3	1	0	0	0	0	0	0	0	0	0	0	0	0	0	0	0	1	1	0	0	0
290	2	1	1	1	21.86	46	0	562	0	0	2015-09-01 09:53:37	1177	3.22466	0	0	0		562	18.7333	0	562	18.7333		562	18.7333	0	562	18.7333		0	0	0	0	0	0	0	0	0	0	0	0	0	0	1	0	0	0	0	0
291	2	2	0	0	32.7	55	0	746	0	0	2018-02-26 10:20:08	269	0.736986	0	0	0		746	24.8667	0	746	24.8667		746	24.8667	0	746	24.8667		0	0	1	1	0	0	0	0	0	0	0	0	0	0	2	1	0	0	0	1
292	2	0	0	0	24.28	47	0	342	1	1	2015-03-23 09:01:14	1345	3.68493	0	0	0	0	342	11.4	0	342	11.4	0	342	11.4	0	342	11.4	0	0	0	0	1	0	0	0	0	0	0	0	0	0	0	1	1	0	0	0	1
293	2	1	1	0	28.2	74	1	748	0	0	2017-06-01 14:51:19	545	1.49315	0	0	0		748	24.9333	0	748	24.9333		748	24.9333	0	748	24.9333		0	0	0	1	0	0	0	0	0	0	0	0	0	0	2	1	0	1	0	0
294	2	0	1	0	30	41	0	608	1	0	2017-09-21 10:09:53	433	1.1863	1	1	1	1	36	1.2	1	36	1.2	1	139	4.63333	1	139	4.63333	1	0	0	0	1	0	0	0	0	0	0	0	0	0	0	1	1	0	0	0	0
295	2	0	0	0	24.41	41	0	480	0	0	2015-12-24 10:02:18	1071	2.93425	0	0	0	0	480	16	0	480	16	0	480	16	0	480	16	0	0	0	0	0	0	0	0	0	0	0	0	0	0	0	0	1	0	0	0	0
296	2	0	0	0	25.76	74	1	745	0	0	2011-06-01 11:14:24	2743	7.51507	0	0	0	0	745	24.8333	0	745	24.8333	0	745	24.8333	0	745	24.8333	0	0	0	1	1	0	0	0	0	0	0	0	0	0	0	3	1	0	0	0	0
297	2	0	1	0	23.67	66	1	652	0	0	2017-01-18 13:58:07	686	1.87945	1	2	2	1	30	1	0	652	21.7333	1	173	5.76667	0	652	21.7333	0	0	0	0	1	0	0	0	0	0	0	0	0	0	0	2	1	1	0	0	0
298	2	0	1	0	25.48	35	0	552	1	1	2017-08-11 13:35:51	481	1.31781	1	1	1	1	1	0.0333333	1	1	0.0333333	1	92	3.06667	1	92	3.06667	0	0	0	1	1	0	0	0	0	0	0	0	0	0	0	2	1	1	0	0	0
299	2	0	0	0	24.96	63	0	676	0	0	2016-05-04	946	2.59178	0	0	0	0	676	22.5333	0	676	22.5333	0	676	22.5333	0	676	22.5333	0	0	0	0	1	0	0	0	0	0	0	0	0	0	0	1	1	0	0	1	0
300	2	0	1	0	28.47	57	0	109	0	0	2018-09-12	89	0.243836	0	0	0	0	109	3.63333	0	109	3.63333	0	109	3.63333	0	109	3.63333	0	0	0	0	0	0	0	0	0	0	0	0	0	0	0	0	1	0	1	0	0
301	2	0	0	0	24.86	61	0	493	0	0	2015-09-11 12:41:32	1187	3.25205	0	0	0	0	493	16.4333	0	493	16.4333	0	493	16.4333	0	493	16.4333	0	0	0	0	0	0	0	0	0	0	0	0	0	0	0	0	1	0	0	0	1
302	2	1	1	0	29.72	61	0	594	1	0	2002-06-21 07:25:58	6018	16.4877	1	1	1		594	19.8	1	1	0.0333333		594	19.8	1	97	3.23333		0	0	0	1	0	0	0	0	0	0	0	0	0	0	1	1	1	0	0	0
303	2	1	1	0	24.33	39	0	597	0	0	2016-12-20 09:47:25	722	1.97808	0	0	0		597	19.9	0	597	19.9		597	19.9	0	597	19.9		0	0	0	0	0	0	0	0	0	0	0	0	0	0	0	0	0	0	0	0
304	2	0	0	0	23.01	71	1	691	0	0	2017-02-22 14:20:48	659	1.80548	0	0	0	0	691	23.0333	0	691	23.0333	0	691	23.0333	0	691	23.0333	0	0	0	0	0	0	1	0	0	0	0	0	0	0	0	3	1	0	0	0	0
305	2	0	0	0	23.94	65	1	635	0	0	2013-02-01 08:16:15	2142	5.86849	0	0	0	0	635	21.1667	0	635	21.1667	0	635	21.1667	0	635	21.1667	0	0	0	1	1	0	0	0	0	0	0	0	0	0	0	3	0	0	0	0	0
306	2	1	0	1	29.16	60	0	561	0	0	2017-11-22 10:03:45	391	1.07123	0	0	0		561	18.7	0	561	18.7		561	18.7	0	561	18.7		0	0	0	1	0	0	0	0	0	0	0	0	0	0	2	1	0	0	0	1
307	2	0	0	0	23	38	0	512	0	0	2018-06-01	202	0.553425	0	0	0	0	512	17.0667	0	512	17.0667	0	512	17.0667	0	512	17.0667	0	0	0	0	0	0	0	0	0	0	0	0	0	0	0	0	1	0	0	1	0
308	2	0	0	0	27.39	69	1	592	0	0	2014-01-08 16:01:04	1814	4.96986	0	0	0	0	592	19.7333	0	592	19.7333	0	592	19.7333	0	592	19.7333	0	0	0	1	1	0	0	0	0	0	0	0	0	0	0	3	1	0	0	0	0
309	2	0	0	0	26.3	66	1	561	0	0	2016-10-31 09:54:40	787	2.15616	0	0	0	0	561	18.7	0	561	18.7	0	561	18.7	0	561	18.7	0	0	0	0	1	0	0	0	0	0	0	0	0	0	0	2	0	0	0	0	0
310	2	0	1	1	25.91	59	0	659	1	0	2017-04-28	612	1.67671	0	0	0	0	659	21.9667	0	659	21.9667	0	659	21.9667	0	659	21.9667	0	0	0	0	0	0	1	0	0	0	0	0	0	0	0	3	1	0	1	0	0
311	2	1	1	0	25.39	69	1	711	0	0	2016-08-16 08:58:27	867	2.37534	0	0	0		711	23.7	0	711	23.7		711	23.7	0	711	23.7		0	0	0	1	0	0	0	0	0	0	0	0	0	0	2	0	0	0	0	0
312	2	0	1	0	25.67	68	1	599	0	0	2016-07-12 09:55:38	909	2.49041	0	0	0	0	599	19.9667	0	599	19.9667	0	599	19.9667	0	599	19.9667	0	0	0	0	1	0	0	0	0	0	0	0	0	0	0	2	1	0	0	0	0
313	2	0	1	0	25.47	65	1	545	1	0	2016-04-07 09:22:07	1007	2.7589	1	1	1	1	30	1	1	30	1	1	92	3.06667	1	92	3.06667	1	0	0	1	1	0	0	0	0	0	0	0	0	0	0	3	1	1	0	0	0
314	2	0	1	1	26.56	58	0	608	1	0	2016-12-29 09:31:21	741	2.03014	1	1	0	1	29	0.966667	1	29	0.966667	0	608	20.2667	0	608	20.2667	0	0	1	0	1	0	0	0	0	0	0	0	0	0	0	3	1	1	0	0	0
315	2	1	1	0	25.59	56	0	616	1	0	2015-05-23 10:47:41	1328	3.63836	1	1	2		616	20.5333	1	30	1		616	20.5333	0	616	20.5333	1	0	0	0	1	0	0	0	0	0	0	0	0	0	0	1	1	1	0	0	1
316	2	1	1	1	20.73	50	0	519	0	0	2017-03-09 13:37:50	676	1.85205	1	0	1		519	17.3	0	415	13.8333		519	17.3	1	415	13.8333		0	0	0	0	0	0	0	0	0	0	0	0	0	0	1	0	0	0	0	0
317	2	0	0	0	21.94	37	0	311	1	0	2017-12-15	396	1.08493	0	0	0	0	311	10.3667	0	311	10.3667	0	311	10.3667	0	311	10.3667	0	0	0	0	0	0	0	0	0	0	0	0	0	0	0	0	1	0	0	0	1
318	2	0	1	0	24.28	62	0	701	0	0	2014-02-12 08:58:29	1799	4.92877	1	0	1	0	457	15.2333	0	457	15.2333	1	457	15.2333	1	457	15.2333	1	0	0	0	0	0	0	0	0	0	0	0	0	0	0	0	1	1	1	0	0
319	2	0	1	1	24.67	60	0	594	1	0	2016-11-21	786	2.15342	0	0	0	0	594	19.8	0	594	19.8	0	594	19.8	0	594	19.8	0	0	0	0	1	0	0	0	0	0	0	0	0	0	0	2	1	1	0	0	0
320	2	2	0	0	21.82	69	1	657	1	0	2011-10-25 11:20:43	2641	7.23562	0	0	0		657	21.9	0	657	21.9		657	21.9	0	657	21.9		0	0	0	0	0	1	0	0	0	0	0	0	0	0	3	1	0	0	0	1
321	2	0	0	0	22.21	62	0	645	0	0	2016-09-27 08:10:14	842	2.30685	0	0	0	0	645	21.5	0	645	21.5	0	645	21.5	0	645	21.5	0	0	0	1	0	0	0	0	0	0	0	0	0	0	0	1	1	0	0	0	1
322	2	0	1	0	22.15	53	0	529	1	0	2002-07-01	6048	16.5699	1	1	1	1	31	1.03333	1	31	1.03333	1	151	5.03333	1	151	5.03333	0	1	0	0	1	0	1	0	1	0	0	0	0	0	0	3	1	1	0	0	0
323	2	0	1	1	25.28	63	0	484	1	0	2016-07-07 11:26:33	930	2.54795	0	0	0	0	484	16.1333	0	484	16.1333	0	484	16.1333	0	484	16.1333	0	0	0	0	0	0	0	0	0	0	0	0	0	0	0	1	1	0	1	0	0
324	2	0	1	0	25.52	40	0	456	1	0	2017-12-28 16:14:20	391	1.07123	0	0	0	0	456	15.2	0	456	15.2	0	456	15.2	0	456	15.2	0	0	0	0	0	0	0	0	0	0	0	0	0	0	0	0	1	0	0	0	0
325	2	2	0	0	25.65	67	1	704	0	0	2014-04-16 09:34:41	1744	4.77808	1	0	1		704	23.4667	0	165	5.5		704	23.4667	1	165	5.5		0	0	0	0	0	1	0	0	1	0	0	0	0	0	3	0	0	0	0	0
326	2	2	0	0	24.48	73	1	312	1	0	2015-09-03 13:37:32	1239	3.39452	1	1	1		312	10.4	1	29	0.966667		312	10.4	1	130	4.33333		0	0	0	1	0	0	0	0	0	0	0	0	0	0	2	1	0	0	0	1
327	2	0	1	1	24.15	51	0	382	0	0	2017-08-25	521	1.4274	0	0	0	0	382	12.7333	0	382	12.7333	0	382	12.7333	0	382	12.7333	0	0	0	0	0	0	0	0	0	0	0	0	0	0	0	1	1	0	1	0	0
328	2	0	0	0	26.01	69	1	607	0	0	2018-09-27	126	0.345205	0	0	0	0	607	20.2333	0	607	20.2333	0	607	20.2333	0	607	20.2333	0	0	0	1	1	0	0	0	0	0	0	0	0	0	0	3	1	0	0	0	0
329	2	0	0	0	26.97	34	0	526	0	0	2017-06-20	590	1.61644	1	0	1	0	286	9.53333	0	286	9.53333	1	286	9.53333	1	286	9.53333	0	0	0	0	0	0	0	0	0	0	0	0	0	0	0	0	1	0	0	0	0
330	2	0	1	0	27.99	62	0	650	0	0	2017-08-08 09:03:30	554	1.51781	0	0	0	0	650	21.6667	0	650	21.6667	0	650	21.6667	0	650	21.6667	0	0	0	0	1	0	0	0	0	0	0	0	0	0	0	1	1	0	0	0	0
331	2	2	1	1	30.99	54	0	552	1	0	2017-02-16 10:14:00	727	1.99178	0	0	0		552	18.4	0	552	18.4		552	18.4	0	552	18.4		0	0	0	1	0	0	0	0	0	0	0	0	0	0	2	0	0	0	0	0
332	2	0	1	0	25	61	0	514	0	0	2010-08-26 09:16:50	3098	8.48767	1	0	1	0	94	3.13333	0	94	3.13333	1	94	3.13333	1	94	3.13333	0	0	0	0	0	0	0	0	0	0	0	0	0	0	0	0	0	0	0	0	0
333	2	1	0	0	23.62	51	0	269	0	0	2017-11-01	475	1.30137	0	0	0		269	8.96667	0	269	8.96667		269	8.96667	0	269	8.96667		0	0	0	1	0	0	0	0	0	0	0	0	0	0	1	0	0	0	0	0
334	2	0	1	0	23.67	58	0	510	0	0	2014-08-07 15:50:39	1658	4.54247	1	0	1	0	97	3.23333	0	97	3.23333	1	97	3.23333	1	97	3.23333	0	0	0	0	0	0	0	0	0	0	0	0	0	0	0	0	1	1	1	0	0
335	2	0	1	0	21.74	67	1	650	1	0	2018-01-18 09:02:02	398	1.09041	0	0	0	0	650	21.6667	0	650	21.6667	0	650	21.6667	0	650	21.6667	0	0	0	0	1	0	0	0	0	0	0	0	0	0	0	2	1	1	0	0	0
336	2	1	0	0	31.13	70	1	622	0	0	2015-02-13	1469	4.02466	0	0	0		622	20.7333	0	622	20.7333		622	20.7333	0	622	20.7333		0	0	0	1	0	1	1	0	0	1	0	1	0	0	5	1	0	0	0	0
337	2	0	0	0	24.46	43	0	552	0	0	2018-01-31	386	1.05753	0	0	0	0	552	18.4	0	552	18.4	0	552	18.4	0	552	18.4	0	0	0	0	0	0	0	0	0	0	0	0	0	0	0	0	0	0	0	0	0
338	2	1	1	0	25.85	55	0	515	1	0	2018-06-28 08:56:01	242	0.663014	0	0	0		515	17.1667	0	515	17.1667		515	17.1667	0	515	17.1667		0	0	1	0	0	0	0	0	0	0	0	0	0	0	1	1	1	0	0	0
339	2	1	1	0	21.73	55	0	608	0	0	2014-12-01 13:17:02	1549	4.24384	1	1	1		608	20.2667	1	29	0.966667		608	20.2667	1	97	3.23333		0	0	1	1	0	0	0	0	0	0	0	0	0	0	2	1	1	0	0	1
340	2	0	1	0	24.16	41	0	638	0	0	2018-02-02 13:34:42	390	1.06849	0	0	0	0	638	21.2667	0	638	21.2667	0	638	21.2667	0	638	21.2667	0	1	0	0	1	0	0	0	0	0	0	0	0	0	0	1	1	0	1	0	0
341	2	0	1	0	26.67	61	0	475	0	0	2018-10-17 12:55:34	133	0.364384	1	0	2	0	170	5.66667	0	475	15.8333	1	170	5.66667	0	475	15.8333	1	0	0	0	0	0	0	0	0	0	0	0	0	0	0	0	1	0	1	0	0
342	2	0	0	0	25.29	63	0	594	1	0	2018-03-23	347	0.950685	0	0	0	0	594	19.8	0	594	19.8	0	594	19.8	0	594	19.8	0	0	0	0	1	0	0	0	0	0	0	0	0	0	0	1	1	0	0	0	0
343	2	0	1	0	22.31	71	1	517	0	0	2016-08-22 14:17:47	926	2.53699	0	0	0	0	517	17.2333	0	517	17.2333	0	517	17.2333	0	517	17.2333	0	0	0	0	1	0	0	0	0	0	1	1	1	0	0	3	0	0	0	0	0
344	2	0	1	0	23.53	56	0	646	0	0	2018-10-26	131	0.358904	0	0	0	0	646	21.5333	0	646	21.5333	0	646	21.5333	0	646	21.5333	0	0	0	0	0	0	0	0	0	0	0	0	0	0	0	0	1	0	1	0	0
345	2	1	0	0	27.92	76	2	580	0	0	2010-08-17 14:22:39	3124	8.5589	1	1	1		580	19.3333	1	29	0.966667		580	19.3333	1	196	6.53333		0	0	0	0	0	0	0	0	0	0	0	0	0	0	2	1	0	0	1	0
346	2	0	0	0	24.59	54	0	379	0	0	2017-11-15	477	1.30685	0	0	0	0	379	12.6333	0	379	12.6333	0	379	12.6333	0	379	12.6333	0	0	0	0	0	0	0	0	0	0	0	0	0	0	0	0	0	0	0	0	0
347	2	0	0	0	25.72	46	0	507	0	0	2018-10-31 15:43:16	132	0.361644	1	1	0	1	31	1.03333	1	31	1.03333	0	507	16.9	0	507	16.9	0	0	0	0	1	0	0	0	0	0	0	0	0	0	0	1	0	0	0	0	0
348	2	1	0	0	28.37	37	0	641	1	0	2014-11-06	1589	4.35342	0	0	0		641	21.3667	0	641	21.3667		641	21.3667	0	641	21.3667		0	0	0	0	0	0	0	0	0	0	0	0	0	0	0	0	0	0	0	0
349	2	1	0	0	31.77	52	0	587	0	0	2016-09-19	906	2.48219	0	0	0		587	19.5667	0	587	19.5667		587	19.5667	0	587	19.5667		0	0	0	0	0	0	0	0	0	0	0	0	0	0	0	1	0	0	0	0
350	2	0	1	0	29.85	62	0	496	0	0	2016-07-19 10:28:44	974	2.66849	0	0	0	0	496	16.5333	0	496	16.5333	0	496	16.5333	0	496	16.5333	0	0	0	0	1	0	0	0	0	0	0	0	0	0	0	1	0	0	0	0	0
351	2	0	1	0	25.95	59	0	527	1	0	2017-08-10	587	1.60822	0	0	0	0	527	17.5667	0	527	17.5667	0	527	17.5667	0	527	17.5667	0	0	0	0	1	0	0	0	0	0	0	0	0	0	0	1	1	0	1	0	0
352	2	0	1	0	26.66	70	1	594	1	1	2017-05-26 11:27:31	670	1.83562	1	1	1	1	30	1	1	30	1	1	121	4.03333	1	121	4.03333	0	0	0	1	1	0	0	0	0	0	0	0	0	0	0	3	1	1	0	0	0
353	2	0	1	0	23.89	56	0	624	1	0	2014-10-10	1629	4.46301	1	0	1	0	162	5.4	0	162	5.4	1	162	5.4	1	162	5.4	1	0	0	0	1	0	0	0	0	0	0	0	0	0	0	1	1	0	1	0	0
354	2	1	0	0	26.94	67	1	613	0	0	2006-07-01	4653	12.7479	1	0	1		613	20.4333	0	280	9.33333		613	20.4333	1	280	9.33333		0	0	0	1	0	0	0	0	0	0	0	0	0	0	2	0	0	0	0	0
355	2	0	1	0	26.57	62	0	463	1	1	2008-06-13 15:31:17	3944	10.8055	1	1	1	1	17	0.566667	1	17	0.566667	1	290	9.66667	1	290	9.66667	0	0	0	1	1	0	0	0	0	0	0	0	0	0	0	2	1	1	0	0	1
356	2	0	1	0	24.1	68	1	626	0	0	2018-08-10	234	0.641096	0	0	0	0	626	20.8667	0	626	20.8667	0	626	20.8667	0	626	20.8667	0	0	0	0	0	0	0	0	0	0	0	0	0	0	0	1	1	0	0	0	0
357	2	0	1	0	26.81	69	1	540	1	1	2012-10-08 15:20:42	2368	6.48767	0	0	0	0	540	18	0	540	18	0	540	18	0	540	18	0	0	0	0	1	0	0	0	0	0	0	0	0	0	0	2	1	1	0	0	0
358	2	1	1	0	22.72	47	0	489	0	0	2018-04-14	354	0.969863	1	0	1		489	16.3	0	106	3.53333		489	16.3	1	106	3.53333		0	0	0	0	0	0	0	0	0	0	0	0	0	0	0	1	0	0	0	0
359	2	0	1	0	22.78	59	0	464	0	0	2018-02-07 15:55:15	420	1.15068	0	0	0	0	464	15.4667	0	464	15.4667	0	464	15.4667	0	464	15.4667	0	0	0	0	0	0	0	0	0	0	0	0	0	0	0	0	1	1	0	0	0
360	2	1	1	0	27.18	69	1	626	0	0	2016-11-04 09:33:38	885	2.42466	1	0	1		626	20.8667	0	311	10.3667		626	20.8667	1	311	10.3667		0	0	0	1	0	0	0	0	0	0	0	0	0	0	2	1	1	0	0	0
361	2	1	1	0	27.15	71	1	566	0	0	2018-08-24 13:00:37	229	0.627397	0	0	0		566	18.8667	0	566	18.8667		566	18.8667	0	566	18.8667		0	0	0	0	0	0	0	0	0	0	0	0	0	0	1	1	1	0	0	0
362	2	0	0	0	21.57	59	0	571	1	1	2014-04-24 13:49:58	1813	4.96712	0	0	0	0	571	19.0333	0	571	19.0333	0	571	19.0333	0	571	19.0333	0	0	0	0	0	0	0	0	0	0	0	0	0	0	0	0	1	1	0	0	0
363	2	1	1	0	23.36	54	0	365	0	0	2016-06-10 10:33:18	1041	2.85205	0	0	0		365	12.1667	0	365	12.1667		365	12.1667	0	365	12.1667		0	0	0	0	0	0	0	0	0	0	0	0	0	0	0	0	0	0	0	0
364	2	0	1	1	22.77	61	0	555	1	0	2018-02-27 12:30:12	414	1.13425	0	0	0	0	555	18.5	0	555	18.5	0	555	18.5	0	555	18.5	0	0	0	0	1	0	0	0	0	0	0	0	0	0	0	2	1	1	0	0	0
365	2	0	1	1	21.77	60	0	505	0	0	2018-08-06 08:08:49	261	0.715068	1	2	2	1	34	1.13333	0	505	16.8333	1	91	3.03333	0	505	16.8333	0	0	0	0	0	0	0	0	0	0	0	0	0	0	0	1	1	1	0	0	1
366	2	1	1	0	24	49	0	498	0	0	2016-11-17 09:19:35	888	2.43288	0	0	0		498	16.6	0	498	16.6		498	16.6	0	498	16.6		0	0	0	1	0	0	0	0	0	0	0	0	0	0	1	0	0	0	0	0
367	2	2	0	0	24.8	57	0	454	0	0	2012-10-23 10:15:36	2375	6.50685	1	0	1		454	15.1333	0	286	9.53333		454	15.1333	1	286	9.53333		0	0	0	0	0	0	0	0	0	0	0	0	0	0	0	1	0	0	0	1
368	2	1	0	0	26.45	34	0	435	0	0	2016-05-16 11:42:06	1079	2.95616	1	1	1		435	14.5	1	4	0.133333		435	14.5	1	93	3.1		0	0	1	0	0	0	0	0	0	0	0	0	0	0	1	1	0	0	1	0
369	2	0	0	0	25.49	71	1	421	1	0	2017-09-15	594	1.6274	0	0	0	0	421	14.0333	0	421	14.0333	0	421	14.0333	0	421	14.0333	0	0	0	0	1	0	0	0	0	0	0	0	0	0	0	2	1	0	0	1	0
370	2	0	1	0	28.13	41	0	554	1	0	2016-10-25 08:18:00	925	2.53425	0	0	0	0	554	18.4667	0	554	18.4667	0	554	18.4667	0	554	18.4667	0	0	0	0	0	0	0	0	0	0	0	0	0	0	0	0	1	0	0	0	0
371	2	0	1	0	28.02	54	0	429	1	0	2017-10-26 14:20:03	559	1.53151	1	1	0	1	23	0.766667	1	23	0.766667	0	429	14.3	0	429	14.3	0	0	0	0	1	0	0	0	0	0	0	0	0	0	0	1	1	1	0	0	1
372	2	0	0	0	27.17	51	0	459	0	0	2019-02-15 10:53:51	83	0.227397	0	0	0	0	459	15.3	0	459	15.3	0	459	15.3	0	459	15.3	0	0	0	0	0	0	0	0	0	0	0	0	0	0	0	0	1	0	0	0	0
373	2	0	1	1	24.79	74	1	435	0	0	2015-07-28	1387	3.8	0	0	0	0	435	14.5	0	435	14.5	0	435	14.5	0	435	14.5	0	0	0	0	1	0	0	0	0	0	0	0	0	0	0	3	0	0	0	0	0
374	2	0	1	1	28.83	64	0	554	0	0	2018-11-22	174	0.476712	0	0	0	0	554	18.4667	0	554	18.4667	0	554	18.4667	0	554	18.4667	0	0	0	0	0	0	0	0	0	0	0	0	0	0	0	1	0	0	0	0	0
375	2	2	1	0	22.61	48	0	577	0	0	2019-03-09	67	0.183562	0	0	0		577	19.2333	0	577	19.2333		577	19.2333	0	577	19.2333		0	1	0	0	0	0	0	0	0	0	0	0	0	1	1	0	0	0	0	0
376	2	0	1	0	25.53	52	0	582	0	0	2018-11-12	189	0.517808	1	0	1	0	245	8.16667	0	245	8.16667	1	245	8.16667	1	245	8.16667	1	0	0	0	0	0	0	0	0	0	0	0	0	0	0	0	1	0	1	0	0
377	2	0	1	0	22.95	45	0	436	0	0	2018-11-30 08:39:11	173	0.473973	0	0	0	0	436	14.5333	0	436	14.5333	0	436	14.5333	0	436	14.5333	0	0	0	0	1	0	0	0	1	0	0	0	0	0	0	1	0	0	0	0	0
378	2	1	1	0	27.52	53	0	561	0	0	2014-02-13 09:33:56	1924	5.27123	0	0	0	0	561	18.7	0	561	18.7	0	561	18.7	0	561	18.7		0	0	0	0	0	0	0	0	0	0	0	0	0	0	0	1	1	0	0	0
379	2	0	1	0	25.15	40	0	37	1	0	2017-11-16 09:59:09	552	1.51233	0	0	0	0	37	1.23333	0	37	1.23333	0	37	1.23333	0	37	1.23333	0	0	0	0	0	0	0	0	0	0	0	0	0	0	0	0	0	0	0	0	0
380	2	0	0	1	23.16	65	1	457	0	0	2015-08-12 11:12:54	1380	3.78082	1	1	0	1	7	0.233333	1	7	0.233333	0	457	15.2333	0	457	15.2333	0	0	0	0	1	0	1	0	0	0	0	0	0	0	0	5	1	0	0	1	1
381	2	0	0	0	30.71	45	0	571	0	0	2012-01-26 12:09:33	2674	7.32603	1	0	1	0	197	6.56667	0	197	6.56667	1	197	6.56667	1	197	6.56667	1	0	0	0	1	0	0	0	0	0	0	0	0	0	0	1	1	0	0	0	1
382	2	0	1	0	26.72	61	0	116	0	0	2018-08-23 08:56:42	277	0.758904	0	0	0	0	116	3.86667	0	116	3.86667	0	116	3.86667	0	116	3.86667	0	0	0	0	0	0	0	0	0	0	0	0	0	0	0	0	0	0	0	0	0
383	2	1	0	0	23.56	56	0	505	0	0	2012-12-26 11:41:38	2344	6.42192	1	1	0		505	16.8333	1	83	2.76667		505	16.8333	0	505	16.8333		0	0	1	1	0	0	0	0	0	0	0	0	0	0	2	1	0	0	0	0
384	2	0	1	0	28.18	62	0	533	0	0	2017-03-21 10:38:22	799	2.18904	0	0	0	0	533	17.7667	0	533	17.7667	0	533	17.7667	0	533	17.7667	0	0	0	0	1	0	0	0	0	0	0	0	0	0	0	1	1	1	0	0	0
385	2	1	1	0	26.98	61	0	447	0	0	2019-04-15	44	0.120548	0	0	0		447	14.9	0	447	14.9		447	14.9	0	447	14.9		0	0	0	1	0	0	0	0	0	0	0	0	0	1	1	0	0	0	0	0
386	2	0	1	1	28.48	68	1	484	0	0	2019-04-19	40	0.109589	0	0	0	0	484	16.1333	0	484	16.1333	0	484	16.1333	0	484	16.1333	0	0	0	0	1	0	0	0	0	0	0	0	0	0	0	3	0	0	0	0	0
387	2	1	0	0	28.02	63	0	559	0	0	2015-05-18	1473	4.03562	0	0	0		559	18.6333	0	559	18.6333		559	18.6333	0	559	18.6333		0	0	0	0	0	0	0	0	0	0	0	0	0	0	0	0	0	0	0	0
388	2	0	1	0	25.69	62	0	459	0	0	2018-05-23	376	1.03014	0	0	0	0	459	15.3	0	459	15.3	0	459	15.3	0	459	15.3	0	0	0	0	0	0	0	0	0	0	0	0	0	0	0	0	1	0	0	0	0
389	2	0	1	0	24.13	63	0	447	0	0	2019-05-29	7	0.0191781	0	0	0	0	447	14.9	0	447	14.9	0	447	14.9	0	447	14.9	0	0	0	0	0	0	0	0	0	0	0	0	0	0	0	0	0	0	0	0	0
390	2	0	1	0	25.58	49	0	503	0	0	2018-06-01 14:08:13	369	1.01096	0	0	0	0	503	16.7667	0	503	16.7667	0	503	16.7667	0	503	16.7667	0	0	0	0	1	0	0	0	0	0	0	0	0	0	0	1	1	1	0	0	0
391	2	0	1	0	24.49	55	0	260	0	0	2018-06-01	374	1.02466	0	0	0	0	260	8.66667	0	260	8.66667	0	260	8.66667	0	260	8.66667	0	0	0	0	0	0	0	0	0	0	0	0	0	0	0	0	1	1	0	0	0
392	2	0	1	0	23.02	64	0	517	1	1	2018-03-02 14:11:00	467	1.27945	0	0	0	0	517	17.2333	0	517	17.2333	0	517	17.2333	0	517	17.2333	0	0	0	0	0	0	0	0	0	0	0	0	0	0	0	0	1	1	0	0	0
393	2	0	1	0	25.72	62	0	470	1	0	2012-12-20 10:08:00	2365	6.47945	0	0	0	0	470	15.6667	0	470	15.6667	0	470	15.6667	0	470	15.6667	0	0	0	0	0	0	0	0	0	0	0	0	0	0	0	0	0	0	0	0	0
394	2	0	1	1	21.55	39	0	330	0	0	2018-03-13 09:59:29	456	1.24932	0	0	0	0	330	11	0	330	11	0	330	11	0	330	11	0	0	0	0	0	1	0	0	0	0	0	0	0	0	0	1	0	0	0	0	0
395	2	0	1	0	31.81	50	0	465	1	0	2018-03-29 09:05:30	445	1.21918	0	0	0	0	465	15.5	0	465	15.5	0	465	15.5	0	465	15.5	0	0	0	0	1	0	0	0	0	0	0	0	0	0	0	1	1	1	0	0	0
396	2	2	0	0	24.93	62	0	395	1	0	2010-07-23 10:14:15	3252	8.90959	0	0	0	0	395	13.1667	0	395	13.1667	0	395	13.1667	0	395	13.1667		0	0	0	1	0	0	0	0	0	0	0	0	0	0	1	1	0	0	0	1
397	2	1	1	0	24.61	59	0	386	0	0	2017-06-22 13:46:12	727	1.99178	0	0	0		386	12.8667	0	386	12.8667		386	12.8667	0	386	12.8667		0	0	0	1	0	0	0	0	0	0	0	0	0	0	1	0	0	0	0	0
398	2	0	1	0	26.09	55	0	456	1	1	2017-12-28 09:00:14	538	1.47397	0	0	0	0	456	15.2	0	456	15.2	0	456	15.2	0	456	15.2	0	0	0	0	1	0	0	0	0	0	0	0	0	0	0	1	0	0	0	0	0
399	2	0	1	1	26.93	29	0	537	0	0	2018-08-21	307	0.841096	0	0	0	0	537	17.9	0	537	17.9	0	537	17.9	0	537	17.9	0	0	0	0	0	0	0	0	0	0	0	0	0	0	0	1	1	0	1	0	0
400	2	0	1	0	23.88	57	0	209	0	0	2017-07-20	706	1.93425	0	0	0	0	209	6.96667	0	209	6.96667	0	209	6.96667	0	209	6.96667	0	0	0	0	0	0	0	0	0	0	0	0	0	0	0	0	1	0	1	0	0
401	2	0	1	0	20.35	57	0	172	0	0	2014-12-10 08:53:01	1659	4.54521	1	1	2	1	71	2.36667	1	71	2.36667	1	170	5.66667	0	172	5.73333	0	0	0	0	1	0	1	0	0	0	0	0	0	0	0	3	1	0	1	0	0
402	2	0	0	0	28.13	49	0	482	0	0	2015-11-04	1331	3.64658	0	0	0	0	482	16.0667	0	482	16.0667	0	482	16.0667	0	482	16.0667	0	0	0	0	1	0	0	0	0	0	0	0	0	0	0	1	1	0	0	0	0
403	2	0	1	0	22.24	63	0	482	0	0	2015-03-04 08:30:34	1582	4.33425	0	0	0	0	482	16.0667	0	482	16.0667	0	482	16.0667	0	482	16.0667	0	0	0	0	0	0	0	0	0	0	0	0	0	0	0	0	1	0	1	0	0
404	2	0	0	0	25.5	64	0	477	0	0	2012-08-09 17:16:32	2520	6.90411	0	0	0	0	477	15.9	0	477	15.9	0	477	15.9	0	477	15.9	0	0	0	1	1	0	0	0	0	0	0	0	0	0	0	2	1	0	0	0	0
405	2	1	0	0	24.95	73	1	517	1	0		43650	119.589	0	0	0		517	17.2333	0	517	17.2333		517	17.2333	0	517	17.2333		0	0	0	0	0	1	0	0	0	0	0	0	0	0	3	0	0	0	0	0
406	2	0	1	0	23.61	55	0	487	0	0	2018-10-05 12:05:52	276	0.756164	1	1	1	1	81	2.7	1	81	2.7	1	442	14.7333	1	442	14.7333	0	0	0	0	0	0	0	0	0	0	0	0	0	0	0	0	1	0	1	0	1
407	2	0	1	0	22.34	71	1	464	0	0	2018-12-10	212	0.580822	0	0	0	0	464	15.4667	0	464	15.4667	0	464	15.4667	0	464	15.4667	0	0	0	0	1	0	0	0	0	0	0	0	0	0	0	2	1	1	0	0	0
408	2	1	1	0	27.29	61	0	491	1	0	2018-02-08 10:29:35	517	1.41644	0	0	0		491	16.3667	0	491	16.3667		491	16.3667	0	491	16.3667		0	0	1	1	0	0	0	0	0	0	0	0	0	0	2	1	0	1	0	0
409	2	0	1	0	23.69	43	0	478	0	0	2018-07-16	359	0.983562	0	0	0	0	478	15.9333	0	478	15.9333	0	478	15.9333	0	478	15.9333	0	0	0	0	0	0	0	0	0	0	0	0	0	0	0	0	1	0	1	0	0
410	2	0	1	0	21.67	37	0	484	0	0	2014-11-28 08:22:43	1690	4.63014	1	0	1	0	473	15.7667	0	473	15.7667	1	473	15.7667	1	473	15.7667	0	0	0	0	1	0	0	0	0	0	0	0	0	0	0	1	1	0	1	0	0
411	2	0	1	0	26.08	65	1	435	1	0	2018-12-19 09:26:15	210	0.575342	0	0	0	0	435	14.5	0	435	14.5	0	435	14.5	0	435	14.5	0	0	0	1	0	0	0	0	0	0	0	0	0	0	0	2	1	0	1	0	0
412	2	0	1	0	26.17	63	0	513	1	0	2018-07-05 12:51:20	377	1.03288	1	1	2	1	37	1.23333	1	37	1.23333	1	303	10.1	0	513	17.1	1	0	0	0	1	0	0	0	0	1	0	0	0	0	0	1	1	0	0	1	0
413	2	1	0	1	17.51	57	0	459	0	0	2014-09-22	1760	4.82192	0	0	0		459	15.3	0	459	15.3		459	15.3	0	459	15.3		0	0	0	0	0	0	0	0	0	0	0	0	0	0	1	1	0	0	1	0
414	2	1	1	1	24.31	52	0	394	0	0	2016-04-29	1181	3.23562	1	1	0		394	13.1333	1	58	1.93333		394	13.1333	0	394	13.1333		0	0	0	0	0	0	0	0	0	0	0	0	0	0	1	1	0	1	0	0
415	2	0	1	0	24.23	62	0	461	1	0	2017-07-13 10:17:04	741	2.03014	1	0	1	0	378	12.6	0	378	12.6	1	378	12.6	1	378	12.6	1	0	0	1	1	0	0	0	0	0	0	0	0	0	0	2	1	0	1	0	0
416	2	0	1	0	25.62	72	1	387	0	0	2011-01-14 08:34:09	3120	8.54795	0	0	0	0	387	12.9	0	387	12.9	0	387	12.9	0	387	12.9	0	0	0	0	1	0	0	0	0	0	0	0	0	0	0	2	0	0	0	0	0
417	2	0	1	0	23.95	60	0	365	1	0	2015-06-02 08:44:58	1520	4.16438	0	0	0	0	365	12.1667	0	365	12.1667	0	365	12.1667	0	365	12.1667	0	0	0	0	0	0	1	0	0	0	0	0	0	0	0	2	1	1	0	0	0
418	2	0	0	1	25.66	48	0	309	0	0	2018-03-09	517	1.41644	0	0	0	0	309	10.3	0	309	10.3	0	309	10.3	0	309	10.3	0	0	0	0	0	0	0	0	0	0	0	0	0	0	0	1	1	0	0	0	0
419	2	0	1	1	26.95	45	0	471	0	0	2018-11-26	261	0.715068	0	0	0	0	471	15.7	0	471	15.7	0	471	15.7	0	471	15.7	0	0	0	0	1	0	0	0	0	0	0	0	0	0	0	2	1	0	1	0	0
420	2	0	1	0	22.96	57	0	351	0	0	2018-08-09	375	1.0274	1	1	1	1	50	1.66667	1	50	1.66667	1	200	6.66667	1	200	6.66667	0	0	0	1	1	0	0	0	0	0	0	0	0	0	0	2	1	0	1	0	0
421	2	1	1	0	21.63	67	1	463	0	0	2008-06-23 15:13:51	4076	11.1671	0	0	0		463	15.4333	0	463	15.4333		463	15.4333	0	463	15.4333		0	1	1	1	0	0	0	0	0	1	0	1	0	0	4	0	0	0	0	0
422	2	0	1	0	21.93	76	2	449	1	1	2018-06-05 08:57:03	442	1.21096	0	0	0	0	449	14.9667	0	449	14.9667	0	449	14.9667	0	449	14.9667	0	0	0	0	1	0	0	0	0	0	0	0	0	0	0	3	0	0	0	0	0
423	2	0	1	0	19.87	69	1	120	0	0	2019-04-18 10:40:44	125	0.342466	0	0	0	0	120	4	0	120	4	0	120	4	0	120	4	0	0	0	1	0	0	0	0	0	0	0	0	0	0	0	2	0	0	0	0	0
424	2	0	0	0	20.65	55	0	435	1	1	2010-12-10 15:21:05	3177	8.70411	0	0	0	0	435	14.5	0	435	14.5	0	435	14.5	0	435	14.5	0	0	0	0	1	0	0	1	1	0	0	0	0	0	0	2	1	0	0	0	1
425	2	0	0	0	24.89	66	1	475	0	0	2016-05-01	1208	3.30959	1	2	0	1	32	1.06667	0	475	15.8333	0	475	15.8333	0	475	15.8333	0	0	0	0	0	0	1	0	0	0	0	0	0	0	0	3	1	0	0	1	1
426	2	0	1	0	28.37	65	1	456	0	0	2019-03-22 13:52:42	157	0.430137	1	0	2	0	368	12.2667	0	456	15.2	1	368	12.2667	0	456	15.2	0	0	0	0	0	0	0	0	0	0	0	0	0	0	0	1	1	1	0	0	0
427	2	0	1	1	25.83	56	0	422	1	0	2016-07-01	1153	3.1589	1	0	1	0	240	8	0	240	8	1	240	8	1	240	8	1	0	0	0	0	0	0	0	0	0	0	0	0	0	0	1	1	1	0	0	0
428	2	0	1	1	23.38	61	0	335	1	0	2018-08-06	387	1.06027	0	0	0	0	335	11.1667	0	335	11.1667	0	335	11.1667	0	335	11.1667	0	0	0	0	1	0	0	0	0	0	0	0	0	0	0	2	1	1	0	0	0
429	2	0	1	0	22.92	55	0	281	1	0	2019-04-12 13:27:31	138	0.378082	0	0	0	0	281	9.36667	0	281	9.36667	0	281	9.36667	0	281	9.36667	0	0	0	0	1	0	0	0	0	0	0	0	0	0	0	1	1	1	0	0	0
430	2	0	1	0	23.92	64	0	463	1	0	2019-05-10 14:33:20	115	0.315068	0	0	0	0	463	15.4333	0	463	15.4333	0	463	15.4333	0	463	15.4333	0	0	0	0	1	0	0	0	0	1	0	0	0	0	0	1	0	0	0	0	0
431	2	0	1	1	30.78	55	0	433	0	0	2018-07-08	423	1.1589	0	0	0	0	433	14.4333	0	433	14.4333	0	433	14.4333	0	433	14.4333	0	0	0	0	0	0	0	0	0	0	0	0	0	0	0	1	1	1	0	0	0
432	2	0	1	0	21.3	44	0	442	0	0	2013-04-25 15:16:52	2323	6.36438	0	0	0	0	442	14.7333	0	442	14.7333	0	442	14.7333	0	442	14.7333	0	0	1	0	0	0	0	0	0	0	0	0	0	0	0	1	0	0	0	0	0
433	2	0	1	0	22.58	52	0	456	0	0	2019-01-09 09:10:23	238	0.652055	0	0	0	0	456	15.2	0	456	15.2	0	456	15.2	0	456	15.2	0	0	0	1	0	0	0	0	0	0	0	0	0	0	0	1	0	0	0	0	0
434	2	0	0	0	25.64	61	0	363	1	1	2017-03-22	902	2.47123	0	0	0	0	363	12.1	0	363	12.1	0	363	12.1	0	363	12.1	0	0	0	0	1	0	0	0	0	0	0	0	0	0	0	1	1	0	0	0	0
435	2	0	1	0	26.01	66	1	318	1	0	2018-04-10 10:24:38	526	1.4411	0	0	0	0	318	10.6	0	318	10.6	0	318	10.6	0	318	10.6	0	0	0	0	1	0	0	0	0	0	0	0	0	0	0	2	1	0	1	0	0
436	2	1	0	0	24.59	60	0	433	1	0	2007-11-14 14:14:38	4327	11.8548	1	0	1		433	14.4333	0	193	6.43333		433	14.4333	1	193	6.43333		0	0	0	0	0	0	0	0	0	0	0	0	0	0	0	1	0	0	0	1
437	2	0	1	0	25.72	72	1	435	1	0	2018-11-26 12:12:54	301	0.824658	0	0	0	0	435	14.5	0	435	14.5	0	435	14.5	0	435	14.5	0	0	0	0	0	0	0	0	0	0	0	0	0	0	0	1	1	1	0	0	0
438	2	0	0	0	25.69	55	0	304	0	0	2017-12-01	662	1.8137	1	2	0	1	23	0.766667	0	304	10.1333	0	304	10.1333	0	304	10.1333	0	0	0	1	1	0	0	0	0	0	0	0	0	0	0	2	1	0	1	0	0
439	2	0	1	0	29.38	52	0	447	1	0	2017-09-12	743	2.03562	1	0	3	0	369	12.3	0	447	14.9	1	369	12.3	0	447	14.9	0	0	0	0	1	0	0	0	0	0	0	0	0	0	0	1	1	1	0	0	0
440	2	0	1	0	26.71	55	0	195	0	0	2017-07-04 11:52:25	813	2.2274	0	0	0	0	195	6.5	0	195	6.5	0	195	6.5	0	195	6.5	0	0	0	0	1	0	0	0	0	0	0	0	0	0	0	1	1	1	0	0	0
441	2	0	1	0	27.39	41	0	337	1	0	2019-03-26 09:44:57	183	0.50137	1	0	1	0	169	5.63333	0	169	5.63333	1	169	5.63333	1	169	5.63333	1	0	0	0	0	0	0	0	0	0	0	0	0	0	0	0	0	0	0	0	0
442	2	0	1	0	18.27	63	0	430	1	0	2018-08-28 09:12:56	398	1.09041	1	1	1	1	31	1.03333	1	31	1.03333	1	297	9.9	1	297	9.9	0	0	0	0	0	0	0	0	0	0	0	0	0	0	0	0	1	1	0	0	0
443	2	2	0	0	24.35	69	1	308	1	1	2002-03-05 09:28:17	6419	17.5863	1	1	1		308	10.2667	1	31	1.03333		308	10.2667	1	245	8.16667		0	0	0	1	0	1	0	1	0	1	0	1	0	0	4	0	0	0	0	0
444	2	0	1	0	22.06	60	0	429	1	0	2018-08-30 09:06:30	398	1.09041	1	2	2	1	30	1	0	429	14.3	1	302	10.0667	0	429	14.3	0	0	0	0	0	0	0	0	0	0	0	0	0	0	0	0	1	0	1	0	0
445	2	0	1	0	24.17	63	0	359	1	0	2018-08-28 10:57:20	400	1.09589	0	0	0	0	359	11.9667	0	359	11.9667	0	359	11.9667	0	359	11.9667	0	0	0	0	1	0	0	0	0	0	0	0	0	0	0	1	1	0	1	0	0
446	2	0	1	0	24.55	52	0	254	1	0	2019-06-13 16:01:44	111	0.30411	0	0	0	0	254	8.46667	0	254	8.46667	0	254	8.46667	0	254	8.46667	0	0	0	0	0	0	0	0	0	0	0	0	0	0	0	0	0	0	0	0	0
447	2	0	1	0	25.47	52	0	276	1	0	2019-03-26 09:30:43	195	0.534247	0	0	0	0	276	9.2	0	276	9.2	0	276	9.2	0	276	9.2	0	0	0	0	1	0	0	0	0	0	0	0	0	0	0	1	1	1	0	0	0
448	2	0	1	1	25.58	64	0	277	0	0	2019-02-21	235	0.643836	0	0	0	0	277	9.23333	0	277	9.23333	0	277	9.23333	0	277	9.23333	0	0	0	0	1	0	0	0	0	0	0	0	0	0	0	2	1	0	1	0	0
449	2	0	1	1	21.76	64	0	369	0	0	2014-08-31	1872	5.12877	0	0	0	0	369	12.3	0	369	12.3	0	369	12.3	0	369	12.3	0	0	0	0	1	0	0	0	0	0	1	1	0	0	0	3	1	0	1	0	0
450	2	0	1	1	21.08	71	1	426	0	0	2016-09-12	1129	3.09315	1	0	1	0	288	9.6	0	288	9.6	1	288	9.6	1	288	9.6	0	0	0	0	1	0	0	0	0	0	0	0	0	0	0	3	1	1	0	0	0
451	2	0	1	0	31.9	44	0	274	1	0	2019-02-19 10:58:18	239	0.654795	0	0	0	0	274	9.13333	0	274	9.13333	0	274	9.13333	0	274	9.13333	0	0	1	0	1	0	0	0	0	0	0	0	0	0	0	2	1	1	0	0	0
452	2	0	0	0	29.06	54	0	438	0	0	2016-11-18	1063	2.91233	0	0	0	0	438	14.6	0	438	14.6	0	438	14.6	0	438	14.6	0	0	0	1	0	0	0	0	0	0	0	0	0	0	0	1	1	0	0	1	0
453	2	0	1	0	28.9	43	0	405	0	0	2015-08-01	1544	4.23014	1	0	1	0	180	6	0	180	6	1	180	6	1	180	6	0	0	0	0	0	0	0	0	0	0	0	0	0	0	0	0	1	0	0	0	1
454	2	0	1	1	25.31	71	1	419	0	0	2014-11-01	1824	4.99726	0	0	0	0	419	13.9667	0	419	13.9667	0	419	13.9667	0	419	13.9667	0	0	0	0	1	0	0	0	0	0	0	0	0	0	0	3	0	0	0	0	0
455	2	1	1	0	21.97	75	2	335	0	0	2019-01-29 10:30:17	274	0.750685	0	0	0		335	11.1667	0	335	11.1667		335	11.1667	0	335	11.1667		0	0	0	0	0	0	0	0	0	0	0	0	0	0	2	0	0	0	0	0
456	2	0	1	0	26.85	57	0	373	0	0	2017-06-08	881	2.4137	0	0	0	0	373	12.4333	0	373	12.4333	0	373	12.4333	0	373	12.4333	0	0	0	0	1	0	1	0	0	0	0	0	0	0	0	3	1	1	0	0	0
457	2	0	1	0	32.91	51	0	275	1	0	2017-11-15 13:24:00	721	1.97534	0	0	0	0	275	9.16667	0	275	9.16667	0	275	9.16667	0	275	9.16667	0	0	0	1	1	0	0	0	0	0	0	0	0	0	0	2	1	1	0	0	0
458	2	0	1	1	23.71	67	1	288	1	1	2018-01-24 08:17:03	651	1.78356	0	0	0	0	288	9.6	0	288	9.6	0	288	9.6	0	288	9.6	0	0	1	0	1	0	0	0	0	0	0	0	0	0	0	4	1	0	1	0	0
459	2	1	1	0	24.79	70	1	344	0	0	2019-01-22 08:00:19	295	0.808219	0	0	0		344	11.4667	0	344	11.4667		344	11.4667	0	344	11.4667		0	0	0	1	0	0	0	0	0	0	0	0	0	0	2	1	1	0	0	0
460	2	0	1	0	24.7	55	0	370	0	0	2018-11-01	377	1.03288	0	0	0	0	370	12.3333	0	370	12.3333	0	370	12.3333	0	370	12.3333	0	0	0	0	0	0	0	0	0	0	0	0	0	0	0	0	1	0	1	0	0
461	2	0	1	0	27.7	63	0	329	0	0	2018-07-21	480	1.31507	0	0	0	0	329	10.9667	0	329	10.9667	0	329	10.9667	0	329	10.9667	0	0	0	0	1	0	0	0	0	0	0	0	0	0	0	1	0	0	0	0	0
462	2	1	0	0	26.83	63	0	351	1	0		43783	119.953	0	0	0		351	11.7	0	351	11.7		351	11.7	0	351	11.7		0	0	0	1	0	0	0	0	0	0	0	0	0	0	1	0	0	0	0	0
463	2	0	1	1	21.9	47	0	345	0	0	2008-10-13 16:13:14	4055	11.1096	1	1	1	1	89	2.96667	1	89	2.96667	1	188	6.26667	1	188	6.26667	1	0	0	0	0	0	0	0	0	0	0	0	0	0	0	1	1	1	0	0	0
464	2	0	1	0	21.69	62	0	363	0	0	2019-04-04 10:29:43	230	0.630137	0	0	0	0	363	12.1	0	363	12.1	0	363	12.1	0	363	12.1	0	0	0	1	1	0	0	0	0	0	0	0	0	0	0	2	1	1	0	0	0
465	2	0	1	0	26.42	52	0	29	1	0	2019-02-27 09:56:39	266	0.728767	1	1	0	1	29	0.966667	1	29	0.966667	0	29	0.966667	0	29	0.966667	0	0	0	0	0	0	0	0	0	0	0	0	0	0	0	0	1	1	0	0	1
466	2	0	1	0	25.82	51	0	212	0	0	2018-07-03 09:04:27	512	1.40274	0	0	0	0	212	7.06667	0	212	7.06667	0	212	7.06667	0	212	7.06667	0	0	0	0	1	0	0	0	0	0	0	0	0	0	0	1	1	1	0	0	0
467	2	1	1	0	28.99	58	0	366	0	0				1	0	1		366	12.2	0	91	3.03333		366	12.2	1	91	3.03333		0	0	0	0	0	0	0	0	0	0	0	0	0	0	0	1	1	0	0	0
468	2	0	1	0	26.46	60	0	193	0	0	2017-08-23	831	2.27671	0	0	0	0	193	6.43333	0	193	6.43333	0	193	6.43333	0	193	6.43333	0	0	0	0	0	0	0	0	0	0	0	0	0	0	0	0	1	0	1	0	0
469	2	2	0	1	29.27	64	0	356	0	0				0	0	0		356	11.8667	0	356	11.8667		356	11.8667	0	356	11.8667		0	1	0	0	0	0	0	0	0	0	0	0	0	0	2	1	0	0	1	0
470	2	0	1	0	27.25	61	0	386	1	0	2018-09-20 08:49:20	440	1.20548	0	0	0	0	386	12.8667	0	386	12.8667	0	386	12.8667	0	386	12.8667	0	0	0	0	1	0	0	0	0	0	0	0	0	0	0	1	0	0	0	0	0
471	2	0	1	0	26.3	50	0	204	1	0	2019-08-22 08:25:46	109	0.29863	1	0	1	0	98	3.26667	0	98	3.26667	1	98	3.26667	1	98	3.26667	0	0	0	0	1	0	1	0	0	0	0	0	0	0	0	3	1	1	0	0	0
472	2	0	1	1	26.99	56	0	212	0	0	2018-09-20 10:12:57	447	1.22466	0	0	0	0	212	7.06667	0	212	7.06667	0	212	7.06667	0	212	7.06667	0	0	0	0	0	0	0	0	0	0	0	0	0	0	0	1	1	0	1	0	0
473	2	0	1	0	27.59	56	0	377	0	0	2019-08-26 13:07:16	107	0.293151	0	0	0	0	377	12.5667	0	377	12.5667	0	377	12.5667	0	377	12.5667	0	0	0	0	0	0	0	0	0	0	0	0	0	0	0	0	1	1	0	0	0
474	2	0	1	0	28.3	50	0	209	1	0	2019-01-10 10:10:47	335	0.917808	0	0	0	0	209	6.96667	0	209	6.96667	0	209	6.96667	0	209	6.96667	0	0	0	0	0	0	0	0	0	0	0	0	0	0	0	0	1	1	0	0	0
475	2	0	0	0	26.45	62	0	120	0	0	2018-12-06 10:11:23	371	1.01644	0	0	0	0	120	4	0	120	4	0	120	4	0	120	4	0	0	0	1	1	0	0	0	0	0	0	0	0	0	0	2	1	0	1	0	0
476	2	0	1	0	27.77	54	0	213	1	1	2018-10-30 09:13:55	412	1.12877	0	0	0	0	213	7.1	0	213	7.1	0	213	7.1	0	213	7.1	0	0	0	0	1	0	0	0	0	0	0	0	0	0	0	1	1	0	1	0	0
477	2	2	0	0	28.83	51	0	206	1	0	2019-01-30 09:27:45	321	0.879452	0	0	0		206	6.86667	0	206	6.86667		206	6.86667	0	206	6.86667		0	0	0	0	0	0	0	0	0	0	0	0	0	0	0	0	0	0	0	0
478	2	0	1	0	21.96	73	1	191	0	0	2019-11-14 14:57:06	34	0.0931507	0	0	0	0	191	6.36667	0	191	6.36667	0	191	6.36667	0	191	6.36667	0	0	0	1	0	0	0	0	0	0	0	0	0	0	0	2	1	1	0	0	0
479	2	0	1	0	24.26	71	1	205	1	1	2018-03-27 10:10:13	631	1.72877	0	0	0	0	205	6.83333	0	205	6.83333	0	205	6.83333	0	205	6.83333	0	0	0	1	0	0	0	0	0	0	0	0	0	0	0	2	0	0	0	0	0
[truncated: 48 more columns]
